# Supplementary material for: Study on the damage characteristics of overburden of mining roof in deeply buried coal seam
Source: Sci Rep. 2022 Jul 1;12:11141. doi: 10.1038/s41598-022-15220-8 (PMC9249900; doi:10.1038/s41598-022-15220-8)
Supplement: Supplementary file 1 — Supplementary Information 1. [file 41598_2022_15220_MOESM1_ESM.xls]

## Sheet: EventList
No.	Locate_X	Locate_Y	Locate_Z	Locate_Err	EventEnergy
1	3.65063e+07	3.89099e+06	388.03	0.003097	1872.22
2	3.65066e+07	3.89076e+06	388.03	0.00081	1692.77
3	3.65063e+07	3.89098e+06	388.03	0.001479	3095.61
4	3.65066e+07	3.89053e+06	388.03	0.012665	551.48
5	3.65062e+07	3.89097e+06	388.03	0.001442	2238.07
6	3.65066e+07	3.89077e+06	388.03	0.000798	2755.83
7	3.65066e+07	3.8907e+06	388.03	0.001988	1900.81
8	3.65066e+07	3.89072e+06	388.03	0.002889	2040.49
9	3.65065e+07	3.89078e+06	388.03	0.000921	2101.68
10	3.65064e+07	3.89068e+06	388.03	8.3e-05	34.21
11	3.65065e+07	3.8907e+06	388.03	0.003409	2868.48
12	3.65066e+07	3.89076e+06	388.03	0.001485	2401.08
13	3.65062e+07	3.89099e+06	388.03	0.002021	2247.84
14	3.65065e+07	3.89073e+06	388.03	0.000517	65.39
15	3.65066e+07	3.89072e+06	388.03	0.001975	422.57
16	3.65065e+07	3.89081e+06	388.03	0.000372	442.27
17	3.65065e+07	3.89075e+06	388.03	0.000918	107.98
18	3.65062e+07	3.891e+06	388.03	0.001132	2545.54
19	3.65063e+07	3.89077e+06	388.03	0.001756	265.1
20	3.65062e+07	3.89101e+06	388.03	0.000777	2851.44
21	3.65065e+07	3.89078e+06	388.03	0.000668	106.41
22	3.65064e+07	3.89079e+06	388.03	0.001973	1292.97
23	3.65064e+07	3.89076e+06	388.03	0.000319	287.1
24	3.65066e+07	3.8907e+06	388.03	0.000652	299.47
25	3.65063e+07	3.89075e+06	388.03	0.000427	394.7
26	3.65066e+07	3.8906e+06	388.03	0.001784	618.03
27	3.65064e+07	3.89059e+06	388.03	0.001056	592
28	3.65065e+07	3.89058e+06	388.03	0.000392	275.59
29	3.65066e+07	3.89078e+06	389.39	0.00068	141.09
30	3.65066e+07	3.89066e+06	389.58	0.004	40.9
31	3.65066e+07	3.89085e+06	390.08	0.000618	1298.59
32	3.65066e+07	3.89064e+06	390.41	0.044795	28.59
33	3.65066e+07	3.89064e+06	390.41	0.001985	1116.87
34	3.65066e+07	3.89061e+06	390.59	0.000576	539.77
35	3.65063e+07	3.89102e+06	390.88	0.002597	219.53
36	3.65063e+07	3.89068e+06	390.9	0.001499	269.57
37	3.65066e+07	3.89061e+06	391.11	0.002134	878.22
38	3.65066e+07	3.89068e+06	391.25	0.005422	342.47
39	3.65066e+07	3.89077e+06	391.26	0.001508	1358.83
40	3.65065e+07	3.89077e+06	391.3	0.001319	1902.47
41	3.65063e+07	3.89068e+06	391.32	0.001594	261.47
42	3.65064e+07	3.89082e+06	391.78	2.9e-05	237.33
43	3.65062e+07	3.89102e+06	391.89	0.007602	2778.59
44	3.65065e+07	3.89059e+06	392.04	0.002679	301.99
45	3.65063e+07	3.89063e+06	392.04	0.000722	1392.32
46	3.65066e+07	3890645	392.04	0.000728	360
47	3.65063e+07	3.89066e+06	392.04	0.001798	1176.71
48	3.65063e+07	3.8907e+06	392.04	0.016537	16.39
49	3.65063e+07	3.89051e+06	392.04	0.005472	1061.36
50	3.65062e+07	3.89062e+06	392.04	0.004919	2599.67
51	3.65063e+07	3.89072e+06	392.04	0.004127	2600.43
52	3.65062e+07	3.8907e+06	392.04	0.006016	2620.93
53	3.65063e+07	3.89071e+06	392.04	0.003473	3417.51
54	3.65065e+07	3.8906e+06	392.04	0.003085	284.4
55	3.65065e+07	3.89053e+06	392.04	0.001476	26.26
56	3.65064e+07	3.89048e+06	392.04	0.001028	30.67
57	3.65065e+07	3.89046e+06	392.04	0.008019	70.54
58	3.65063e+07	3.89051e+06	392.04	0.006457	15.28
59	3.65064e+07	3.89048e+06	392.04	0.001387	21.96
60	3.65064e+07	3.89046e+06	392.04	0.004771	19.59
61	3.65063e+07	3.89051e+06	392.04	0.006457	15.28
62	3.65064e+07	3.89048e+06	392.04	0.001387	21.96
63	3.65064e+07	3.89046e+06	392.04	0.004771	19.59
64	3.65063e+07	3.89037e+06	392.04	0.013151	8.85
65	3.65065e+07	3.89043e+06	392.04	0.003499	706.98
66	3.65063e+07	3.89048e+06	392.04	0.000793	19.29
67	3.65064e+07	3.89044e+06	392.04	0.000978	29.5
68	3.65063e+07	3.8905e+06	392.04	0.002801	205.55
69	3.65066e+07	3.8908e+06	392.04	0.000982	23.53
70	3.65064e+07	3.89054e+06	392.04	0.004756	65.83
71	3.65063e+07	3.89061e+06	392.04	0.007126	3249.64
72	3.65064e+07	3.89026e+06	392.04	0.005793	221.81
73	3.65064e+07	3.89038e+06	392.04	0.004178	54.57
74	3.65065e+07	3.89042e+06	392.04	0.001601	32.18
75	3.65065e+07	3.89039e+06	392.04	0.002082	22.08
76	3.65067e+07	3.89061e+06	392.04	0.001001	11.22
77	3.65063e+07	3.89062e+06	392.04	0.001875	1201.53
78	3.65066e+07	3.89075e+06	392.04	0.001843	10.38
79	3.65067e+07	3.89067e+06	392.04	0.001103	18.34
80	3.65063e+07	3.89117e+06	392.04	0.001031	1001.07
81	3.65063e+07	3.89065e+06	392.04	0.024109	1392.32
82	3.65067e+07	3.89084e+06	392.04	0.000741	6.94
83	3.65064e+07	3.89049e+06	392.04	0.000212	34.83
84	3.65063e+07	3.89041e+06	392.04	0.003155	56.86
85	3.65064e+07	3.89045e+06	392.04	0.00067	93.49
86	3.65066e+07	3.89053e+06	392.04	0.000295	90.91
87	3.65063e+07	3.89044e+06	392.04	0.001519	62.35
88	3.65063e+07	3.89059e+06	392.04	0.001533	1692.48
89	3.65063e+07	3.89051e+06	392.04	0.004261	1398.82
90	3.65063e+07	3.89056e+06	392.04	0.008412	1338.35
91	3.65063e+07	3.89062e+06	392.04	0.00046	1520.21
92	3.65063e+07	3.89052e+06	392.04	0.004741	1416.6
93	3.65064e+07	3.89041e+06	392.04	0.003837	17.17
94	3.65064e+07	3.89048e+06	392.04	0.001709	16.25
95	3.65063e+07	3890396	392.04	0.001665	17.24
96	3.65064e+07	3.89046e+06	392.04	0.001397	36.22
97	3.65064e+07	3.89037e+06	392.04	0.003566	47.11
98	3.65064e+07	3.89043e+06	392.04	0.000931	4.79
99	3.65063e+07	3.89064e+06	392.04	0.007077	1708.73
100	3.65064e+07	3.89045e+06	392.04	0.002246	8.5
101	3.65063e+07	3.89036e+06	392.04	0.002634	12.83
102	3.65064e+07	3.89041e+06	392.04	0.003516	36.73
103	3.65064e+07	3.89029e+06	392.04	0.001698	8.49
104	3.65067e+07	3.89007e+06	392.04	0.011562	2.11
105	3.65062e+07	3.89109e+06	392.04	0.002154	299.92
106	3.65063e+07	3.8907e+06	392.04	0.004333	291.32
107	3.65063e+07	3.89055e+06	392.04	0.009316	1441.93
108	3.65066e+07	3.89045e+06	392.04	0.000793	25.28
109	3.65064e+07	3.89039e+06	392.04	0.001243	47.17
110	3.65066e+07	3.89029e+06	392.04	0.001801	52.08
111	3.65063e+07	3.89055e+06	392.04	0.003991	1282.1
112	3.65065e+07	3.89024e+06	392.04	0.002128	56.33
113	3.65062e+07	3.89058e+06	392.04	0.001854	2077.92
114	3.65065e+07	3.89027e+06	392.04	0.003194	17.39
115	3.65063e+07	3.89072e+06	392.04	0.005997	2273.55
116	3.65063e+07	3.89053e+06	392.04	0.007938	732.84
117	3.65061e+07	3.89109e+06	392.04	0.007322	40.92
118	3.65063e+07	3.89066e+06	392.04	0.012234	850.09
119	3.65063e+07	3.89025e+06	392.04	0.00114	5.96
120	3.65065e+07	3.89024e+06	392.04	0.000981	21.5
121	3.65066e+07	3.89028e+06	392.04	0.00213	16.75
122	3.65066e+07	3.89026e+06	392.04	0.001664	67.32
123	3.65064e+07	3.8903e+06	392.04	0.002415	27.92
124	3.65064e+07	3890332	392.04	0.002418	4.48
125	3.65065e+07	3.89018e+06	392.04	0.001065	983.04
126	3.65064e+07	3.8904e+06	392.04	0.002865	13.91
127	3.65063e+07	3.89045e+06	392.04	0.000191	20.99
128	3.65065e+07	3.89032e+06	392.04	0.004219	24.93
129	3.65065e+07	3.89032e+06	392.04	0.002615	44.56
130	3.65065e+07	3.89043e+06	392.04	0.000721	16.64
131	3.65064e+07	3.89045e+06	392.04	0.000424	18.09
132	3.65064e+07	3.89031e+06	392.04	0.004793	13.95
133	3.65063e+07	3.89031e+06	392.04	0.000549	15.19
134	3.65063e+07	3.89028e+06	392.04	0.005017	17.89
135	3.65064e+07	3.89033e+06	392.04	0.001448	27.08
136	3.65063e+07	3.8905e+06	392.04	0.004361	1270.51
137	3.65064e+07	3.89033e+06	392.04	0.000703	17.19
138	3.65063e+07	3.8906e+06	392.04	0.003382	1274.85
139	3.65066e+07	3.89015e+06	392.04	0.00355	15.71
140	3.65065e+07	3.89019e+06	392.04	0.000307	31.33
141	3.65063e+07	3.89063e+06	392.04	0.001492	2059.78
142	3.65064e+07	3.89035e+06	392.04	0.000769	10.1
143	3.65063e+07	3.8903e+06	392.04	0.001877	10.94
144	3.65064e+07	3.89035e+06	392.04	0.003318	14.57
145	3.65063e+07	3.89032e+06	392.04	0.004363	50.98
146	3.65063e+07	3.89031e+06	392.04	0.005381	20.38
147	3.65066e+07	3.8907e+06	392.04	0.001359	48.45
148	3.65063e+07	3.89029e+06	392.04	0.004036	18.52
149	3.65066e+07	3.89067e+06	392.04	0.002141	37.67
150	3.65063e+07	3.89031e+06	392.04	0.004437	40.38
151	3.65063e+07	3.89031e+06	392.04	0.001815	27.44
152	3.65063e+07	3.89052e+06	392.04	0.002431	354.25
153	3.65063e+07	3.89035e+06	392.04	0.003303	22.84
154	3.65066e+07	3.89074e+06	392.04	0.001079	18.67
155	3.65063e+07	3.8903e+06	392.04	0.002637	9.06
156	3.65066e+07	3.89061e+06	392.04	0.0016	55.05
157	3.65066e+07	3.89065e+06	392.04	0.001519	29.9
158	3.65062e+07	3.89047e+06	392.04	0.014701	1461.64
159	3.65063e+07	3.89065e+06	392.04	0.001329	1480.39
160	3.65063e+07	3.8905e+06	392.04	0.013249	798.21
161	3.65063e+07	3.89033e+06	392.04	0.001479	38.9
162	3.65065e+07	3.89045e+06	392.04	0.000868	9.19
163	3.65064e+07	3.89034e+06	392.04	0.000433	42.88
164	3.65066e+07	3.89067e+06	392.04	0.001347	13.73
165	3.65063e+07	3.89032e+06	392.04	0.0015	9.31
166	3.65063e+07	3.89023e+06	392.04	0.000647	7.49
167	3.65064e+07	3.89033e+06	392.04	0.002321	8.01
168	3.65066e+07	3.89006e+06	392.04	0.010018	1451.44
169	3.65063e+07	3.89064e+06	392.04	0.001766	636.73
170	3.65063e+07	3.89059e+06	392.04	0.004754	875.43
171	3.65063e+07	3.89009e+06	392.04	0.000584	16.74
172	3.65063e+07	3.89059e+06	392.04	0.004754	875.43
173	3.65063e+07	3.89009e+06	392.04	0.000584	16.74
174	3.65065e+07	3.89022e+06	392.04	0.002674	11.58
175	3.65067e+07	3.89072e+06	392.04	0.00026	57.44
176	3.65063e+07	3.89048e+06	392.04	0.003231	71.78
177	3.65064e+07	3.89046e+06	392.04	0.010905	2172.73
178	3.65066e+07	3.8905e+06	392.04	0.000131	65.5
179	3.65063e+07	3.89021e+06	392.04	0.002008	8.28
180	3.65066e+07	3.89086e+06	392.04	0.000184	19.62
181	3.65066e+07	3.89013e+06	392.04	0.001903	19.48
182	3.65063e+07	3.89039e+06	392.04	0.003459	90.97
183	3.65066e+07	3.89041e+06	392.04	0.005734	17.29
184	3.65065e+07	3.89015e+06	392.04	0.000753	171.79
185	3.65066e+07	3.89017e+06	392.04	0.000674	132.7
186	3.65066e+07	3.89014e+06	392.04	0.001166	962.27
187	3.65066e+07	3.89029e+06	392.04	0.001964	139.29
188	36506624	3.89042e+06	392.04	0.001213	33.25
189	3.65066e+07	3.89054e+06	392.04	0.000702	45.48
190	3.65063e+07	3.89062e+06	392.04	0.000743	1286.59
191	3.65063e+07	3.89068e+06	392.04	0.004093	1841.49
192	3.65063e+07	3.89061e+06	392.04	0.006324	1921.22
193	3.65066e+07	3.89013e+06	392.04	0.003328	1433.88
194	3.65065e+07	3.89018e+06	392.04	0.000194	462.13
195	3.65066e+07	3.89012e+06	392.04	0.000246	295.53
196	3.65066e+07	3.89012e+06	392.04	0.00137	1002.17
197	3.65066e+07	3.89008e+06	392.04	0.007239	830.73
198	3.65065e+07	3.89027e+06	392.04	1.4e-05	252.24
199	3.65064e+07	3.89016e+06	392.04	5.2e-05	68.61
200	3.65063e+07	3.88991e+06	392.04	0.018587	150.04
201	3.65065e+07	3.89024e+06	392.04	5.6e-05	137.61
202	3.65065e+07	3.89019e+06	392.04	0.003696	255.12
203	3.65066e+07	3.89001e+06	392.04	0.001403	167.3
204	3.65066e+07	3.89015e+06	392.04	0.005961	426.39
205	3.65065e+07	3.89024e+06	392.04	0.000347	130.5
206	3.65065e+07	3.89025e+06	392.04	0.000282	206.95
207	3.65065e+07	3.89022e+06	392.04	8e-05	455.96
208	3.65065e+07	3.89021e+06	392.04	0.000401	260.64
209	3.65065e+07	3.89029e+06	392.04	0.000146	265.88
210	3.65065e+07	3.89023e+06	392.04	8.7e-05	516.56
211	3.65066e+07	3.8903e+06	392.04	0.003109	212.18
212	3.65066e+07	3.89018e+06	392.04	0.000617	378.07
213	3.65065e+07	3.89034e+06	392.04	0.000172	428.38
214	3.65066e+07	3.89022e+06	392.04	0.000256	213.78
215	3.65066e+07	3.89029e+06	392.04	0.000127	73.9
216	3.65065e+07	3.8903e+06	392.04	3e-05	50.4
217	3.65065e+07	3.89025e+06	392.04	0.000472	222.44
218	3.65064e+07	3.89023e+06	392.04	8.2e-05	276.39
219	3.65066e+07	3.89033e+06	392.04	0.000183	166.67
220	3.65064e+07	3.8902e+06	392.04	0.002911	329.65
221	3.65065e+07	3.8902e+06	392.04	0.000442	397.32
222	3.65065e+07	3.89022e+06	392.04	0.000155	951.78
223	3.65065e+07	3.89014e+06	392.04	0.003742	204.39
224	3.65063e+07	3.8903e+06	392.04	0.002269	209.12
225	3.65064e+07	3.89018e+06	392.04	0.002771	145.44
226	3.65062e+07	3.89029e+06	392.04	0.001169	38.88
227	3.65063e+07	3.89022e+06	392.04	0.001274	367.29
228	3.65062e+07	3.8905e+06	392.04	0.003329	24.95
229	3.65064e+07	3.89007e+06	392.04	0.005658	390.7
230	3.65063e+07	3.8908e+06	392.07	0.000584	403.59
231	3.65062e+07	3.89104e+06	392.08	0.006457	2325.86
232	3.65066e+07	3.89067e+06	392.13	0.001911	74.59
233	3.65066e+07	3.89081e+06	392.15	0.002448	410.61
234	3.65066e+07	3.89095e+06	392.28	0.000874	40.96
235	3.65066e+07	3.89072e+06	392.8	0.017965	332.45
236	3.65066e+07	3.89074e+06	393.16	0.003402	1835.32
237	3.65066e+07	3.8906e+06	393.29	0.00074	1092.26
238	3.65066e+07	3.8907e+06	393.34	0.000958	52.54
239	3.65066e+07	3.89078e+06	393.41	0.000371	1031.65
240	3.65066e+07	3.89075e+06	393.49	0.000558	104.85
241	3.65066e+07	3.89069e+06	393.52	0.004694	1590.15
242	3.65062e+07	3.8911e+06	393.52	0.000758	3732.6
243	3.65066e+07	3.89036e+06	393.55	0.010997	54.03
244	3.65064e+07	3.89085e+06	393.67	0.000826	75.77
245	3.65066e+07	3.89064e+06	393.74	0.002339	18.35
246	3.65064e+07	3.89044e+06	393.88	0.000106	30.86
247	3.65066e+07	3.89089e+06	393.93	0	27.56
248	3.65066e+07	3.89078e+06	394.05	0.00022	1167.97
249	36506304	3.8906e+06	394.14	0.002427	84.35
250	3.65065e+07	3.89029e+06	394.18	0.006214	13.9
251	3.65063e+07	3.8904e+06	394.2	0.000349	27.38
252	3.65065e+07	3.89043e+06	394.33	0.000347	49.64
253	3.65066e+07	3.89051e+06	394.35	0.006569	67.46
254	3.65064e+07	3890669	394.4	0.001132	94.66
255	3.65065e+07	3.89044e+06	394.49	0.006719	462.06
256	3.65067e+07	3.89017e+06	394.5	0.001391	95.29
257	3.65067e+07	3.89071e+06	394.61	0.000913	514.79
258	3.65063e+07	3.89047e+06	394.63	0.010095	71.37
259	3.65066e+07	3.89074e+06	394.66	0.000943	145.66
260	3.65066e+07	3.89061e+06	394.76	3.5e-05	168.13
261	3.65065e+07	3.89055e+06	394.79	0.000274	292.85
262	3.65066e+07	3.89012e+06	394.81	0.002178	87.85
263	3.65064e+07	3.89037e+06	394.85	0.001177	37.62
264	3.65065e+07	3.89061e+06	394.85	0.011235	10.05
265	3.65065e+07	3.8904e+06	394.88	0.001929	147.36
266	3.65062e+07	3.89099e+06	394.95	0.001344	2792.71
267	3.65065e+07	3.89049e+06	394.95	5.8e-05	35.46
268	3.65066e+07	3.89077e+06	394.98	0.003329	1183.59
269	3.65065e+07	3.89034e+06	394.98	0.003055	28.65
270	3.65066e+07	3.89014e+06	395.22	0.001751	161.16
271	3.65065e+07	3.89055e+06	395.24	0.00834	339.21
272	3.65063e+07	3.89047e+06	395.31	0.00017	43.08
273	3.65063e+07	3.89091e+06	395.32	0.000958	133.28
274	3.65063e+07	3.89047e+06	395.36	0.00017	43.08
275	3.65066e+07	3.89073e+06	395.37	0.005798	1202.18
276	3.65066e+07	3.89016e+06	395.38	0.000818	118.56
277	3.65066e+07	3.89052e+06	395.4	0.00309	367.57
278	3.65064e+07	3.8907e+06	395.46	0.000298	123.17
279	3.65065e+07	3.89023e+06	395.47	0.000806	126.28
280	3.65064e+07	3.89084e+06	395.51	0.002597	42.91
281	3.65064e+07	3.89045e+06	395.51	0.000818	34.3
282	3.65066e+07	3.89068e+06	395.65	0.000985	128.77
283	3.65064e+07	3.89017e+06	395.65	0.001783	164.64
284	3.65065e+07	3.89038e+06	395.68	0.002944	128.69
285	3.65066e+07	3890361	395.71	0.001663	714.13
286	3.65064e+07	3.89054e+06	395.76	0.000352	53.67
287	3.65066e+07	3.89078e+06	395.87	3.4e-05	1211.31
288	3.65065e+07	3.89041e+06	396.01	0.001843	95.51
289	3.65066e+07	3.89072e+06	396.05	0.000956	81.54
290	3.65066e+07	3890748	396.07	0.004099	977.75
291	3.65064e+07	3.89075e+06	396.14	0.00101	652.95
292	3.65065e+07	3.89058e+06	396.15	0.000403	270.54
293	3.65065e+07	3.89017e+06	396.15	0.000946	229.15
294	3.65064e+07	3.89042e+06	396.23	0.001768	62.04
295	3.65065e+07	3.89054e+06	396.35	0.000816	110.43
296	3.65064e+07	3.89071e+06	396.37	0.001247	239.65
297	3.65066e+07	3.8902e+06	396.4	0.004692	32.81
298	3.65065e+07	3.89093e+06	396.49	0.0013	2186.42
299	3.65063e+07	3.89101e+06	396.49	0.000923	1267.58
300	3.65064e+07	3.89039e+06	396.52	0.001459	37.81
301	3.65066e+07	3.89014e+06	396.54	0.001146	88.35
302	3.65067e+07	3.89025e+06	396.58	0.002445	21.22
303	3.65066e+07	3.89086e+06	396.62	0.000189	2670.4
304	3.65064e+07	3.89053e+06	396.68	0.000376	94.65
305	3.65066e+07	3.89014e+06	396.7	0.009477	73.08
306	3.65064e+07	3.89084e+06	396.71	0.000246	823.37
307	3.65066e+07	3.89073e+06	396.72	0.002236	2239.26
308	3.65064e+07	3.89083e+06	396.72	0.006729	133.62
309	3.65066e+07	3.89074e+06	396.74	0.001484	1651.87
310	3.65067e+07	3.89047e+06	396.76	0.000611	31.67
311	3.65066e+07	3.89061e+06	396.81	0.000411	811.54
312	3.65066e+07	3.89063e+06	396.81	0.002414	268.64
313	3.65067e+07	3.89063e+06	396.84	0.006325	157.49
314	3.65065e+07	3.89044e+06	396.85	0.002106	58.38
315	3.65063e+07	3.89046e+06	396.87	0.001085	490.07
316	3.65066e+07	3.89038e+06	396.92	0.000234	96.93
317	3.65064e+07	3.89024e+06	396.92	0.000782	12.19
318	3.65066e+07	3.89058e+06	396.98	0.002744	1274.02
319	3.65067e+07	3.89089e+06	396.99	0.000588	88.94
320	3.65064e+07	3.89027e+06	396.99	0.003138	14.17
321	3.65066e+07	3.89049e+06	397.08	0.004059	48.56
322	3.65064e+07	3.89029e+06	397.09	0.001503	23.33
323	3.65066e+07	3.8908e+06	397.1	4.7e-05	400.53
324	3.65065e+07	3.89027e+06	397.15	0.000115	131.71
325	3.65064e+07	3.89048e+06	397.27	0.000222	33.15
326	3.65065e+07	3.88982e+06	397.28	2.2e-05	15.34
327	3.65066e+07	3.89057e+06	397.36	0.001119	19.8
328	3.65066e+07	3.89073e+06	397.4	0.000983	204.6
329	3.65066e+07	3.89019e+06	397.4	0.007862	33.75
330	3.65064e+07	3.89031e+06	397.42	0.001581	41.42
331	3.65066e+07	3.89077e+06	397.43	0.001354	1516.02
332	3.65066e+07	3.89038e+06	397.52	0.004983	784.78
333	3.65062e+07	3.89104e+06	397.55	0.008606	2291.33
334	3.65066e+07	3.89028e+06	397.63	0.00441	100.06
335	3.65066e+07	3.89057e+06	397.65	0.001527	69.54
336	3.65066e+07	3.89032e+06	397.68	0.011939	544.45
337	3.65063e+07	3.89023e+06	397.69	0.000361	9.67
338	3.65066e+07	3.89024e+06	397.7	0.00544	204.91
339	3.65067e+07	3.89046e+06	397.7	0.003544	35.04
340	3.65066e+07	3.89048e+06	397.78	0.001356	309.57
341	3.65066e+07	3.8903e+06	397.82	0.004166	108.08
342	3.65065e+07	3.89032e+06	397.89	0.00075	73.45
343	3.65066e+07	3.89078e+06	397.96	0.002295	164.87
344	3.65065e+07	3890154	397.99	0.001332	272.23
345	3.65066e+07	3.89017e+06	398	0.000775	765.4
346	3.65066e+07	3.89047e+06	398.01	0.00078	59.38
347	3.65066e+07	3.89079e+06	398.03	0.000232	694.57
348	3.65064e+07	3.89043e+06	398.04	0.002076	59.25
349	3.65064e+07	3.89025e+06	398.06	5.3e-05	163.47
350	3.65066e+07	3.89064e+06	398.09	0.001258	561.18
351	3.65066e+07	3.89083e+06	398.13	0.000543	2.5
352	3.65066e+07	3.89048e+06	398.13	0.000381	78.25
353	3.65067e+07	3.89049e+06	398.13	0.004464	41.22
354	3.65066e+07	3.89057e+06	398.15	0.000386	35.27
355	3.65064e+07	3.8905e+06	398.15	0.002435	505.85
356	3.65063e+07	3.89039e+06	398.21	0.000238	28.24
357	3.65065e+07	3.89042e+06	398.22	0.001107	17.59
358	3.65065e+07	3.89033e+06	398.22	0.001972	7.01
359	3.65063e+07	3.89066e+06	398.3	0.003061	400.72
360	36506519	3.89066e+06	398.31	0.00013	260.87
361	3.65066e+07	3.8903e+06	398.32	0.000353	151.92
362	3.65064e+07	3.89045e+06	398.33	0.001402	47.02
363	36506604	3.89079e+06	398.4	0.000949	139.05
364	3.65066e+07	3.8906e+06	398.48	0.003406	129.48
365	3.65066e+07	3.89018e+06	398.55	0.006708	76.34
366	3.65065e+07	3.89044e+06	398.59	0.00027	21.08
367	3.65062e+07	3.89052e+06	398.61	0.003292	246.91
368	3.65063e+07	3.89055e+06	398.63	0.000997	529.51
369	3.65066e+07	3890385	398.64	0.000967	32.95
370	3.65066e+07	3.89074e+06	398.65	0.001479	823.04
371	3.65064e+07	3.89021e+06	398.65	0.00072	107.68
372	3.65063e+07	3.8906e+06	398.67	0.000658	17.37
373	36506323	3.89039e+06	398.7	0.001152	16.07
374	3.65063e+07	3.89039e+06	398.71	0.00109	199
375	3.65062e+07	3.89059e+06	398.72	0.000312	968.72
376	3.65066e+07	3.89078e+06	398.77	0.000271	884.63
377	3.65062e+07	3.89078e+06	398.78	0.001463	598.87
378	3.65063e+07	3.89022e+06	398.78	0.000286	17.77
379	3.65066e+07	3.89078e+06	398.87	0.000421	1366.12
380	3.65064e+07	3.89058e+06	398.9	0.000872	21.7
381	3.65065e+07	3.8902e+06	398.95	0.000646	268.09
382	3.65063e+07	3.89037e+06	398.96	0.000536	11.96
383	3.65064e+07	3.89034e+06	398.97	3.8e-05	15.52
384	3.65067e+07	3.89057e+06	399.01	0.002477	203.26
385	3.65063e+07	3890734	399.02	0.003119	123.28
386	3.65064e+07	3.89016e+06	399.04	0.0004	10.58
387	3.65063e+07	3.89069e+06	399.07	0.004202	2321.9
388	3.65066e+07	3.89078e+06	399.09	0.000204	134.18
389	3.65066e+07	3.89065e+06	399.12	0.001284	847.76
390	3.65066e+07	3.89094e+06	399.15	0.001179	30.74
391	3.65063e+07	3.891e+06	399.16	0.000506	1793.18
392	3.65063e+07	3.89053e+06	399.18	0.002564	139.85
393	3.65063e+07	3.89046e+06	399.19	0.000571	24.78
394	3.65065e+07	3.89018e+06	399.2	0.001598	3.31
395	3.65063e+07	3.89086e+06	399.21	0.001361	652.27
396	3.65065e+07	3.89042e+06	399.21	0.001332	120.99
397	3.65063e+07	3.89032e+06	399.22	0.003531	13.25
398	3.65065e+07	3.89042e+06	399.23	0.001331	120.99
399	3.65063e+07	3.89046e+06	399.23	0.000571	24.78
400	3.65065e+07	3.89014e+06	399.31	0.003808	97.49
401	3.65067e+07	3.89025e+06	399.32	0.011467	17.12
402	3.65066e+07	3.89042e+06	399.4	0.001226	869.33
403	3.65063e+07	3.89052e+06	399.41	0.001626	761.91
404	3.65067e+07	3.8907e+06	399.45	0.001185	19.78
405	3.65066e+07	3.89034e+06	399.5	0.00371	31.29
406	3.65065e+07	3.89086e+06	399.52	0.000474	462.74
407	3.65064e+07	3.89056e+06	399.52	0.000909	326.19
408	3.65065e+07	3.89052e+06	399.55	0.00031	67.55
409	3.65065e+07	3.89046e+06	399.7	0.000758	76.45
410	3.65066e+07	3.89075e+06	399.74	0.000788	1550.2
411	3.65066e+07	3.89042e+06	399.76	0.005725	251.3
412	3.65063e+07	3.89037e+06	399.83	0.000334	20.9
413	3.65067e+07	3.89017e+06	399.86	0.004227	87.37
414	3.65063e+07	3.89051e+06	399.94	0.001062	1412.84
415	3.65064e+07	3.89025e+06	399.95	0.001351	11.08
416	3.65066e+07	3.891e+06	399.97	0.001695	47.58
417	3.65065e+07	3.89057e+06	400.03	3.3e-05	61.87
418	3.65064e+07	3.89081e+06	400.05	0.000182	556.31
419	3.65065e+07	3.89056e+06	400.05	0.000539	155.28
420	3.65066e+07	3.89041e+06	400.08	0.001161	1527.37
421	3.65066e+07	3.89069e+06	400.16	0.002931	49.14
422	3.65064e+07	3.89049e+06	400.18	0.001194	127.93
423	3.65063e+07	3.89056e+06	400.2	0.001431	809.82
424	3.65065e+07	3.89077e+06	400.23	0.000376	356.57
425	3.65066e+07	3.89067e+06	400.28	0.001628	29.36
426	3.65066e+07	3.89074e+06	400.29	0.000222	108.32
427	3.65066e+07	3.89052e+06	400.33	0.000295	633.19
428	3.65066e+07	3.89078e+06	400.34	7e-05	326.69
429	3.65066e+07	3.8902e+06	400.35	0.000154	434.93
430	3.65066e+07	3.89073e+06	400.36	0.00039	141.59
431	3.65067e+07	3.89047e+06	400.37	1e-05	81.12
432	3.65066e+07	3.89071e+06	400.39	0.003198	569.72
433	3.65063e+07	3.89065e+06	400.39	0.000315	706.62
434	3.65065e+07	3.89055e+06	400.48	0.001865	836.02
435	3.65066e+07	3.89074e+06	400.54	0.001281	108.01
436	3.65066e+07	3.89026e+06	400.63	0.000851	194.68
437	3.65066e+07	3.89059e+06	400.65	0.004876	252.14
438	3.65065e+07	3.89041e+06	400.65	0.00661	36.31
439	3.65065e+07	3.89085e+06	400.66	0.000145	655.85
440	3.65066e+07	3.89059e+06	400.66	0.002766	45.66
441	3.65063e+07	3.89005e+06	400.68	0.002129	225.97
442	3.65064e+07	3.89035e+06	400.71	9.7e-05	17.09
443	3.65066e+07	3.89042e+06	400.73	0.000182	568.86
444	3.65066e+07	3.89076e+06	400.75	0.001244	126.1
445	3.65066e+07	3.89026e+06	400.75	0.000413	483.68
446	3.65064e+07	3.89047e+06	400.76	0.002486	14.71
447	3.65067e+07	3.89093e+06	400.76	5e-05	33.69
448	3.65062e+07	3.89074e+06	400.77	0.002458	669.28
449	3.65065e+07	3.89018e+06	400.77	0.001461	54.12
450	3.65065e+07	3.89049e+06	400.78	0.000184	197.48
451	3.65066e+07	3.89066e+06	400.79	0.000364	667.7
452	3.65065e+07	3.89053e+06	400.79	3.3e-05	29.42
453	3.65066e+07	3.89079e+06	400.81	0.000475	120.26
454	3.65066e+07	3.89077e+06	400.84	0.000113	316.18
455	3.65064e+07	3.89046e+06	400.84	0.0002	14.85
456	3.65065e+07	3.89046e+06	400.86	0.000778	25.64
457	3.65065e+07	3.89034e+06	400.91	0.001749	13.32
458	3.65066e+07	3.89016e+06	400.94	0.001298	60.94
459	3.65067e+07	3.89069e+06	400.95	0.003823	2319.49
460	3.65066e+07	3.89078e+06	400.97	0.000823	530.97
461	3.65066e+07	3.89078e+06	400.97	0.003049	1116.98
462	3.65066e+07	3.8906e+06	400.98	0.001949	258.09
463	3.65064e+07	3.89021e+06	400.99	0.001784	11.39
464	3.65066e+07	3.89017e+06	401	0.002688	523.07
465	3.65066e+07	3.89079e+06	401.03	0.001766	579.65
466	3.65066e+07	3.89079e+06	401.03	0.000594	635.28
467	3.65066e+07	3.89079e+06	401.03	0.000287	3254.19
468	3.65066e+07	3.89079e+06	401.03	0.000509	722.78
469	3.65066e+07	3.89079e+06	401.03	0.00113	1459.12
470	3.65066e+07	3.89079e+06	401.03	0.000614	1758.82
471	3.65065e+07	3.89066e+06	401.05	0.000421	291.21
472	3.65066e+07	3.89062e+06	401.07	0.000247	822.26
473	3.65066e+07	3.8904e+06	401.08	0.006225	232.82
474	3.65066e+07	3.8904e+06	401.08	0.006225	232.82
475	3.65066e+07	3.89018e+06	401.14	0.001522	41.46
476	3.65066e+07	3.8902e+06	401.15	0.00119	1092.61
477	3.65064e+07	3.8903e+06	401.16	0.000506	9.48
478	3.65063e+07	3.89036e+06	401.2	0.002834	15.59
479	3.65067e+07	3.89035e+06	401.22	0.000871	50.84
480	3.65065e+07	3.89037e+06	401.23	0.001865	79.34
481	3.65065e+07	3.89031e+06	401.23	0.001229	37.43
482	3.65065e+07	3.89065e+06	401.24	0.000888	324.95
483	3.65066e+07	3.89023e+06	401.26	0.004519	396.94
484	3.65066e+07	3.89008e+06	401.26	0.000301	30.13
485	3.65066e+07	3.89064e+06	401.29	0.002511	18.63
486	3.65065e+07	3.8907e+06	401.32	0.000399	46.51
487	3.65063e+07	3.89082e+06	401.33	0.000791	467.06
488	3.65066e+07	3.89034e+06	401.33	0.001566	27.47
489	3.65066e+07	3.89043e+06	401.33	0.001631	16.19
490	3.65063e+07	3.89064e+06	401.34	9.5e-05	490.97
491	3.65066e+07	3.89022e+06	401.34	0.000973	1271.79
492	3.65067e+07	3.89023e+06	401.34	0.0039	241.13
493	3.65064e+07	3.89037e+06	401.35	0.0007	11.62
494	3.65066e+07	3.89079e+06	401.37	8.5e-05	154.12
495	3.65063e+07	3.89071e+06	401.38	0.001458	1377.08
496	3.65065e+07	3.89085e+06	401.39	6.3e-05	413.67
497	3.65063e+07	3.8905e+06	401.4	0.000312	12.55
498	3.65063e+07	3.89054e+06	401.4	7.9e-05	632.94
499	3.65066e+07	3.89014e+06	401.4	0.001582	345.16
500	3.65066e+07	3.89075e+06	401.41	0.000625	203.2
501	3.65065e+07	3.89043e+06	401.41	0.003815	7.15
502	3.65066e+07	3.89074e+06	401.44	0.000252	261.48
503	3.65066e+07	3.89067e+06	401.45	0.003258	992.41
504	3.65063e+07	3.8905e+06	401.47	3.1e-05	15.86
505	3.65065e+07	3.89041e+06	401.48	0.000586	18.7
506	3.65063e+07	3.8905e+06	401.49	0.001278	38.18
507	3.65066e+07	3.89079e+06	401.51	0.001502	938.17
508	3.65066e+07	3.89024e+06	401.51	0.017479	5.72
509	3.65066e+07	3.89022e+06	401.53	0.00799	448.09
510	3.65068e+07	3.89037e+06	401.54	0.001884	18.97
511	3.65066e+07	3.89058e+06	401.57	0.002681	526.28
512	3.65065e+07	3.89049e+06	401.57	0.00286	134.57
513	3.65065e+07	3.89057e+06	401.58	2e-06	23.91
514	3.65064e+07	3.89061e+06	401.6	0.000169	47.85
515	3.65066e+07	3.89043e+06	401.61	3.1e-05	19.07
516	3.65065e+07	3.89056e+06	401.63	0.001452	10.98
517	3.65066e+07	3.89048e+06	401.65	0.001633	24.83
518	3.65066e+07	3.89024e+06	401.66	0.000265	34.32
519	3.65066e+07	3.89063e+06	401.68	0.00166	558.64
520	3.65065e+07	3.89043e+06	401.69	0.001731	13.22
521	3.65066e+07	3.89074e+06	401.7	0.000133	314.47
522	3.65064e+07	3.89059e+06	401.71	0.000126	393.42
523	3.65067e+07	3.89062e+06	401.71	0.025235	19.41
524	3.65066e+07	3.89075e+06	401.72	0.000179	30.73
525	3.65063e+07	3.89061e+06	401.72	0.00075	382.5
526	3.65066e+07	3890217	401.74	7.3e-05	139.61
527	3.65063e+07	3.89059e+06	401.78	0.000681	296.1
528	3.65066e+07	3.8904e+06	401.79	0.008525	236.51
529	3.65066e+07	3.8904e+06	401.79	0.008525	236.51
530	3.65065e+07	3890407	401.79	0.003539	62.22
531	3.65066e+07	3.89038e+06	401.79	0.001654	87.24
532	3.65065e+07	3.89023e+06	401.84	0.000995	194.63
533	3.65066e+07	3.89074e+06	401.85	0.001245	601.63
534	3.65066e+07	3.8908e+06	401.86	0.000689	479.97
535	3.65064e+07	3.89042e+06	401.86	0.005417	296.28
536	3.65066e+07	3.89047e+06	401.91	0.002406	8.21
537	3.65066e+07	3.89059e+06	401.93	0.002135	917.05
538	3.65066e+07	3.89025e+06	401.93	0.000417	505.02
539	3.65063e+07	3.89078e+06	401.95	7.8e-05	45.48
540	3.65066e+07	3.89091e+06	401.97	0.000598	42.73
541	3.65065e+07	3.89083e+06	401.98	0.001066	133.65
542	3.65066e+07	3.89057e+06	401.98	0.00245	15.33
543	3.65065e+07	3.89015e+06	402	0.003637	215.37
544	3.65066e+07	3.89011e+06	402.04	0.005254	531.75
545	3.65067e+07	3.89032e+06	402.07	0.012156	8.04
546	36506192	3.89081e+06	402.11	0.004158	163.27
547	3.65066e+07	3.89042e+06	402.13	0.004571	394.53
548	3.65066e+07	3.89042e+06	402.13	0.004571	394.53
549	3.65065e+07	3.89038e+06	402.13	0.001725	25.38
550	3.65066e+07	3.89069e+06	402.18	0.000372	42.16
551	3.65063e+07	3.89069e+06	402.26	0.005968	1216.91
552	3.65064e+07	3.8904e+06	402.27	0.001727	24.42
553	3.65065e+07	3.89064e+06	402.3	0.00172	187.74
554	3.65065e+07	3.89031e+06	402.3	0.001594	1030.72
555	3.65065e+07	3.89043e+06	402.31	0.001135	41.54
556	36506623	3.89024e+06	402.34	0.002679	234.95
557	3.65066e+07	3.89016e+06	402.35	0.002054	57.92
558	3.65063e+07	3.89051e+06	402.36	0.00013	35.84
559	3.65065e+07	3.89075e+06	402.37	0.001048	888.91
560	3.65065e+07	3.89076e+06	402.39	0.000969	85.61
561	3.65067e+07	3.89064e+06	402.47	0.000228	510.38
562	3.65065e+07	3.89068e+06	402.48	0.000515	34.25
563	3.65063e+07	3.89057e+06	402.48	0.000921	412.18
564	3.65066e+07	3.89066e+06	402.48	0.001532	17.23
565	3.65066e+07	3.89042e+06	402.48	0.008037	21.82
566	3.65066e+07	3.89047e+06	402.48	0.000426	243.82
567	3.65066e+07	3.89072e+06	402.49	0.003776	701.55
568	3.65066e+07	3.89024e+06	402.49	0.002264	588.43
569	3.65066e+07	3.89024e+06	402.49	0.002264	588.43
570	3.65064e+07	3.89062e+06	402.5	0.000754	203.87
571	3.65064e+07	3.89014e+06	402.52	0.004137	201.26
572	3.65067e+07	3.89072e+06	402.53	0.002128	2026.14
573	3.65064e+07	3.89052e+06	402.53	0.00173	168.72
574	36506522	3.89072e+06	402.56	0.001382	130.59
575	3.65066e+07	3.89048e+06	402.58	5.4e-05	97.39
576	3.65066e+07	3.89074e+06	402.6	0.000553	143.82
577	3.65066e+07	3.89026e+06	402.61	0.007053	266.73
578	3.65066e+07	3.89073e+06	402.62	0.002305	202.79
579	3.65066e+07	3.89065e+06	402.64	0.001013	788.32
580	3.65064e+07	3.89052e+06	402.69	0.000815	23.18
581	3.65064e+07	3.89052e+06	402.69	0.000815	23.18
582	3.65066e+07	3.89014e+06	402.82	0.00023	1050.24
583	3.65064e+07	3.89015e+06	402.82	9e-06	56.99
584	3.65063e+07	3.8907e+06	402.84	0.000541	57.7
585	3.65066e+07	3.89074e+06	402.86	0.000478	214.39
586	3.65066e+07	3.89063e+06	402.87	0.001103	1002.92
587	3.65067e+07	3.89041e+06	402.87	0.001637	24.65
588	3.65066e+07	3.89078e+06	402.88	0.002287	222.92
589	3.65065e+07	3.89034e+06	402.88	0.001545	558.3
590	3.65064e+07	3.89012e+06	402.91	0.003802	433.7
591	3.65066e+07	3.89025e+06	402.91	0.000285	682.05
592	3.65066e+07	3.89063e+06	402.96	0.001711	35.9
593	3.65066e+07	3.8902e+06	402.99	0.000125	144.81
594	3.65063e+07	3.89038e+06	403.01	0.000223	6.91
595	3.65066e+07	3.89076e+06	403.02	4.1e-05	88.43
596	3.65063e+07	3.89059e+06	403.02	0.000519	426.13
597	3.65067e+07	3.89072e+06	403.04	0.000174	14.81
598	3.65066e+07	3.89008e+06	403.04	0.004897	313.19
599	3.65066e+07	3.8904e+06	403.06	3.1e-05	1035.83
600	3.65066e+07	3.89072e+06	403.07	0.003545	929.51
601	3.65064e+07	3.89049e+06	403.07	0.000568	194.31
602	3.65065e+07	3.89049e+06	403.09	0.000376	26.75
603	3.65066e+07	3.89015e+06	403.1	0.002039	381.3
604	3.65066e+07	3.89067e+06	403.12	0.002429	61.61
605	3.65065e+07	3.89038e+06	403.12	0.001262	28.72
606	3.65064e+07	3.8901e+06	403.12	0.000819	258.87
607	3.65064e+07	3.89049e+06	403.13	0.000711	60.79
608	3.65065e+07	3.89041e+06	403.15	0.000277	36.32
609	3.65065e+07	3.89029e+06	403.16	7e-06	236.54
610	3.65064e+07	3.89051e+06	403.18	0.000774	92.15
611	3.65065e+07	3.89039e+06	403.19	0.003158	57.11
612	3.65066e+07	3.89051e+06	403.19	0.001619	14.75
613	3.65066e+07	3.89021e+06	403.2	0.000825	269.93
614	3.65064e+07	3.89071e+06	403.23	0.001159	197.64
615	3.65065e+07	3.89114e+06	403.25	3e-05	1299.13
616	3.65066e+07	3.89042e+06	403.25	0.00395	7
617	3.65064e+07	3.89052e+06	403.29	0.000522	34.13
618	3.65065e+07	3.89031e+06	403.31	0.000145	82.76
619	3.65066e+07	3.89017e+06	403.31	0.001799	826.28
620	3.65066e+07	3.89025e+06	403.32	0.001703	235
621	3.65066e+07	3.89065e+06	403.34	0.001703	1635.31
622	3.65066e+07	3.89079e+06	403.39	0.000994	231.98
623	3.65066e+07	3.89067e+06	403.4	0.000261	679.28
624	3.65066e+07	3.89079e+06	403.42	0.000735	25.43
625	3.65063e+07	3.89049e+06	403.42	0.001183	7.96
626	3.65062e+07	3.8911e+06	403.43	0.000664	197.73
627	3.65066e+07	3.89078e+06	403.44	0.002227	119.91
628	3.65063e+07	3.8906e+06	403.44	0.00048	303.46
629	3.65063e+07	3.89077e+06	403.45	6e-06	217.09
630	3.65065e+07	3.89041e+06	403.49	0.002038	10.8
631	3.65065e+07	3.89063e+06	403.5	0.000216	2288.29
632	3.65066e+07	3.8906e+06	403.5	0.002146	6.8
633	3.65065e+07	3.89045e+06	403.5	0.000172	180.41
634	3.65066e+07	3.89083e+06	403.54	0.000321	55.75
635	3.65064e+07	3.89061e+06	403.55	0.000355	263.5
636	3.65064e+07	3.89032e+06	403.55	0.001915	29.39
637	3.65065e+07	3.89066e+06	403.57	0.001069	111.51
638	3.65064e+07	3.89041e+06	403.57	0.001815	71.86
639	3.65063e+07	3.89032e+06	403.57	0.001521	56.88
640	3.65066e+07	3.89056e+06	403.57	0.003278	12.25
641	3.65066e+07	3.89021e+06	403.57	0.001306	176.17
642	3.65067e+07	3.89055e+06	403.58	0.006021	25.07
643	3.65066e+07	3.89027e+06	403.61	3.2e-05	172.39
644	3.65066e+07	3.89018e+06	403.62	0.000326	376.65
645	3.65066e+07	3.89042e+06	403.63	0.00028	51.98
646	3.65066e+07	3.89062e+06	403.64	0.000857	568.12
647	3.65064e+07	3.89084e+06	403.66	0.000543	454.71
648	3.65066e+07	3.8906e+06	403.67	0.001227	437.01
649	3.65066e+07	3.89078e+06	403.68	0.000873	1796.74
650	3.65064e+07	3.89061e+06	403.68	0.00021	81.55
651	3.65065e+07	3.89046e+06	403.69	0.000932	523.83
652	3.65062e+07	3.89081e+06	403.7	0.000444	125.64
653	3.65066e+07	3.89063e+06	403.7	7.2e-05	1118.84
654	3.65064e+07	3.89051e+06	403.71	0.00093	39.82
655	3.65066e+07	3.89027e+06	403.71	0.00111	21.73
656	3.65066e+07	3.89059e+06	403.73	0.000357	68.95
657	3.65066e+07	3.89015e+06	403.74	0.001178	58.07
658	3.65066e+07	3.89055e+06	403.75	0.001047	25
659	3.65064e+07	3.89045e+06	403.76	0.003493	31.41
660	3.65067e+07	3.89039e+06	403.77	0.003507	76.79
661	3.65066e+07	3.8901e+06	403.77	0.001198	892.73
662	3.65066e+07	3.8906e+06	403.8	0.001993	1468.54
663	3.65063e+07	3.89085e+06	403.8	0.000512	1658.02
664	3.65065e+07	3.89043e+06	403.81	1e-06	25.86
665	3.65063e+07	3.89067e+06	403.82	0.001808	191.19
666	3.65066e+07	3.89013e+06	403.83	0.000134	717.99
667	3.65065e+07	3.89067e+06	403.84	0.001468	155.62
668	3.65065e+07	3.89066e+06	403.86	0.001545	801.83
669	3.65066e+07	3.89025e+06	403.88	0.000372	245.52
670	3.65066e+07	3.89081e+06	403.91	0.000572	202.64
671	3.65065e+07	3.8902e+06	403.91	0.003297	13.14
672	3.65065e+07	3.89091e+06	403.94	0.002015	1090.13
673	3.65066e+07	3.89051e+06	403.94	0.000388	1116.19
674	3.65065e+07	3.89018e+06	403.94	0.0043	26.22
675	3.65065e+07	3.89062e+06	403.96	0.001832	1165.13
676	3.65063e+07	3.89055e+06	403.99	0.000799	1196.93
677	3.65066e+07	3.8905e+06	404	0.005731	69
678	3.65066e+07	3.8905e+06	404	0.005731	69
679	3.65067e+07	3.89092e+06	404.03	0.00066	79.12
680	3.65066e+07	3.89015e+06	404.04	0.006217	466.38
681	3.65064e+07	3.89047e+06	404.07	2.8e-05	6.76
682	3.65065e+07	3.89038e+06	404.07	0.003524	250.64
683	3.65067e+07	3.89054e+06	404.09	0.001046	9.25
684	3.65066e+07	3.89076e+06	404.12	0.000822	1652.92
685	3.65064e+07	3.89071e+06	404.14	0.000544	919.73
686	3.65067e+07	3.89064e+06	404.14	0.004772	819.55
687	3.65064e+07	3.89056e+06	404.14	0.000259	10.5
688	3.65066e+07	3.89045e+06	404.14	0.000547	102.9
689	3.65065e+07	3.89024e+06	404.15	1e-05	10.75
690	3.65066e+07	3.89017e+06	404.19	0.003801	758.04
691	3.65064e+07	3.89033e+06	404.21	0.002547	14.41
692	3.65065e+07	3.89053e+06	404.22	0.003441	16.26
693	3.65065e+07	3.8904e+06	404.23	0.000511	41.27
694	3.65064e+07	3.89047e+06	404.25	0.000217	33.49
695	3.65066e+07	3.89063e+06	404.32	0.007495	492.45
696	3.65066e+07	3.89039e+06	404.32	0.001837	8.78
697	36506673	3.8904e+06	404.35	0.000955	13.67
698	3.65066e+07	3.89078e+06	404.36	0.001132	734.18
699	3.65066e+07	3.89041e+06	404.36	0.002026	46.83
700	3.65064e+07	3.89079e+06	404.37	0.000795	48.47
701	3.65065e+07	3.89037e+06	404.37	0.001328	28.71
702	3.65066e+07	3.89047e+06	404.38	0.003452	6.38
703	3.65066e+07	3.89073e+06	404.38	0.001162	34.77
704	3.65066e+07	3.89064e+06	404.38	0.000829	21.24
705	3.65064e+07	3.8907e+06	404.39	0.000575	825.33
706	3.65063e+07	3.89078e+06	404.4	0.001579	507.91
707	3.65066e+07	3.89014e+06	404.42	0.002939	362.69
708	3.65065e+07	3.89078e+06	404.44	0.00022	654.06
709	3.65066e+07	3.89063e+06	404.44	0.000303	535.34
710	3.65066e+07	3.89063e+06	404.46	0.000705	364.08
711	3.65066e+07	3.89063e+06	404.46	0.001657	178.07
712	3.65061e+07	3.88966e+06	404.47	0.01173	12.29
713	3.65064e+07	3.89079e+06	404.51	0.000223	1133.49
714	3.65066e+07	3.89065e+06	404.51	0.001825	243.75
715	3.65066e+07	3.89046e+06	404.51	0.003114	37.06
716	3.65066e+07	3.89023e+06	404.52	0.000328	190
717	3.65064e+07	3.89002e+06	404.53	0.001935	84.03
718	3.65066e+07	3.89043e+06	404.54	0.007321	209.13
719	3.65066e+07	3.89043e+06	404.54	0.007321	209.13
720	3.65062e+07	3.89082e+06	404.55	0.004812	69.51
721	3.65063e+07	3.89063e+06	404.56	0.000325	50.81
722	3.65064e+07	3.89052e+06	404.58	0.0016	16.39
723	3.65064e+07	3.89074e+06	404.59	1e-05	3203.33
724	3.65066e+07	3.89038e+06	404.62	0.005302	106.49
725	3.65065e+07	3.89044e+06	404.62	0.001281	57.87
726	3.65066e+07	3.89044e+06	404.63	0.009274	21.23
727	3.65063e+07	3.89059e+06	404.67	0.000604	271.14
728	3.65064e+07	3.89048e+06	404.67	0.002151	710.93
729	3.65066e+07	3.89062e+06	404.68	0.000669	1240.69
730	3.65066e+07	3.89017e+06	404.69	0.002022	285.84
731	3.65067e+07	3.89091e+06	404.7	0.000743	112.56
732	3.65066e+07	3.89071e+06	404.7	0.001201	104.99
733	3.65066e+07	3890149	404.71	0.002973	60.12
734	3.65067e+07	3.8905e+06	404.75	0.002042	36.74
735	3.65066e+07	3.89062e+06	404.79	0.001733	1133.8
736	3.65065e+07	3.8903e+06	404.79	0.001566	16.96
737	3.65066e+07	3.89053e+06	404.8	0.00173	12.98
738	3.65064e+07	3.8907e+06	404.81	0.000208	829.02
739	3.65065e+07	3.89067e+06	404.83	0.001431	107.49
740	3.65064e+07	3.89038e+06	404.84	7.2e-05	35.12
741	3.65066e+07	3.89015e+06	404.84	0.002221	308.02
742	3.65064e+07	3.89029e+06	404.86	0.002485	551.53
743	3.65063e+07	3.8907e+06	404.87	0.004273	1298.36
744	3.65066e+07	3.89038e+06	404.87	0.000632	785.69
745	3.65066e+07	3.89021e+06	404.89	0.001788	91.76
746	3.65065e+07	3.89072e+06	405	0.000977	260.3
747	3.65065e+07	3.8908e+06	405.02	0.000279	1840.39
748	3.65066e+07	3.89052e+06	405.07	0.000661	12.16
749	3.65066e+07	3.89052e+06	405.07	0.000661	12.16
750	3.65063e+07	3.89054e+06	405.08	0.00128	195.44
751	3.65064e+07	3.89058e+06	405.09	0.00049	49
752	3.65066e+07	3.89024e+06	405.11	0.003062	88.74
753	3.65066e+07	3.89044e+06	405.13	0.000352	276.65
754	3.65065e+07	3.89034e+06	405.13	0.00361	54.93
755	3.65066e+07	3.89062e+06	405.14	0.00063	383.7
756	3.65065e+07	3.89038e+06	405.16	0.001275	18.11
757	3.65064e+07	3.89086e+06	405.17	0.000351	1564.93
758	3.65065e+07	3.89011e+06	405.17	0.000769	269.2
759	3.65067e+07	3.89028e+06	405.2	0.003954	103.36
760	3.65066e+07	3.89059e+06	405.24	0.009604	556.09
761	3.65066e+07	3.89062e+06	405.27	0.001474	797.2
762	3.65063e+07	3.8905e+06	405.29	0.001465	35.11
763	3.65065e+07	3.89073e+06	405.31	0.002089	1845.61
764	3.65063e+07	3.89076e+06	405.37	0.000384	67.94
765	3.65064e+07	3.89051e+06	405.37	0.000277	38.24
766	3.65067e+07	3.89034e+06	405.37	0.002638	26.09
767	3.65066e+07	3.89016e+06	405.37	0.004173	393.42
768	3.65066e+07	3.89076e+06	405.38	0.003904	303.19
769	3.65064e+07	3.8904e+06	405.4	0.00194	23.62
770	3.65066e+07	3.89064e+06	405.41	0.000977	1384.93
771	3.65066e+07	3.89064e+06	405.46	0.002502	1989.49
772	3.65066e+07	3.89019e+06	405.46	0.0011	77.65
773	3.65066e+07	3.8901e+06	405.48	0.002629	208.83
774	3.65066e+07	3.8906e+06	405.49	0.00486	120.77
775	3.65066e+07	3.89012e+06	405.5	0.004102	250.79
776	3.65066e+07	3.89022e+06	405.51	0.000284	1787.21
777	3.65063e+07	3.89045e+06	405.52	0.001234	27.43
778	3.65067e+07	3.89101e+06	405.55	0.000496	129.43
779	3.65065e+07	3.89037e+06	405.55	0.003674	56.6
780	3.65065e+07	3.8904e+06	405.57	0.000372	9.78
781	3.65063e+07	3.89048e+06	405.6	0.002367	90.95
782	3.65063e+07	3.89054e+06	405.6	0.000121	489.91
783	3.65066e+07	3.89032e+06	405.6	0.003078	52.74
784	3.65065e+07	3.89026e+06	405.6	0.000808	4.09
785	3.65063e+07	3.89038e+06	405.6	0.000974	29.55
786	3.65066e+07	3.89032e+06	405.61	0.003074	52.74
787	3.65066e+07	3.89041e+06	405.61	0.000478	16.84
788	3.65063e+07	3.89041e+06	405.65	0.00013	10.17
789	3.65066e+07	3.89019e+06	405.65	0.002531	383.55
790	3.65066e+07	3.89063e+06	405.7	0.001697	637.28
791	3.65067e+07	3.89094e+06	405.7	5.6e-05	25.51
792	3.65066e+07	3.89044e+06	405.73	0.00339	51
793	3.65066e+07	3.89046e+06	405.75	0.001826	32.56
794	3.65066e+07	3.89016e+06	405.75	0.00106	113
795	3.65066e+07	3.89024e+06	405.76	0.000223	965.92
796	3.65063e+07	3.89063e+06	405.81	0.000217	414.71
797	3.65064e+07	3.89057e+06	405.81	0.000992	52.05
798	3.65063e+07	3.89054e+06	405.86	0.000361	481.75
799	3.65061e+07	3.89084e+06	405.88	0.015928	2188.52
800	3.65062e+07	3.89065e+06	405.92	0.000991	477.07
801	3.65063e+07	3.89072e+06	405.93	0.001979	1993.09
802	3.65067e+07	3.89025e+06	405.96	0.006424	100.26
803	3.65066e+07	3.89065e+06	405.97	0.000768	1111.5
804	3.65063e+07	3.89065e+06	405.97	0.000285	236.33
805	3.65063e+07	3.89061e+06	405.97	1.4e-05	659.14
806	3.65066e+07	3.89043e+06	405.98	0.002085	440.61
807	3.65063e+07	3.8904e+06	406.01	0.00062	625.72
808	3.65063e+07	3.8904e+06	406.01	0.00062	625.72
809	3.65064e+07	3.89044e+06	406.03	0.000687	37.54
810	3.65064e+07	3.89047e+06	406.03	0.001183	14.65
811	3.65063e+07	3.89042e+06	406.04	0.001942	376.59
812	3.65066e+07	3.89013e+06	406.04	0.005946	385.26
813	3.65066e+07	3.89058e+06	406.05	0.001354	774.68
814	3.65065e+07	3.8902e+06	406.06	0.00014	338.06
815	3.65063e+07	3.89045e+06	406.1	0.000786	17.84
816	3.65065e+07	3.89047e+06	406.1	0.00035	149.93
817	3.65067e+07	3.89042e+06	406.1	0.002142	18.93
818	3.65063e+07	3.89018e+06	406.11	0.000425	217.95
819	3.65066e+07	3.89052e+06	406.13	0.002242	66.38
820	3.65064e+07	3.89058e+06	406.15	0.001101	405.04
821	3.65066e+07	3.89027e+06	406.18	0.000937	258.15
822	3.65063e+07	3.89072e+06	406.2	0.002799	366.55
823	3.65067e+07	3.89073e+06	406.21	0.00159	243.18
824	3.65066e+07	3.89074e+06	406.21	0.0025	58.59
825	3.65065e+07	3.89049e+06	406.23	2e-06	35.68
826	3.65066e+07	3.89059e+06	406.26	0.003848	1883.76
827	3.65067e+07	3.89015e+06	406.29	0.002204	78.02
828	3.65066e+07	3.89062e+06	406.3	0.001159	1164.58
829	3.65065e+07	3.89065e+06	406.32	0.000928	59.27
830	3.65063e+07	3.8905e+06	406.34	0.000432	67.85
831	3.65066e+07	3.89028e+06	406.34	0.000234	23.74
832	3.65066e+07	3.89068e+06	406.35	0.000915	132.22
833	3.65066e+07	3.89048e+06	406.37	3e-05	45.35
834	3.65063e+07	3.89035e+06	406.37	0.001964	27.08
835	3.65065e+07	3.89034e+06	406.38	0.001187	20.88
836	3.65063e+07	3.89076e+06	406.4	0.001182	245.24
837	3.65062e+07	3.89054e+06	406.4	0.002025	40.99
838	3.65066e+07	3.89014e+06	406.45	0.004166	542.98
839	3.65067e+07	3.89022e+06	406.47	0.006196	19.43
840	3.65066e+07	3.8904e+06	406.48	0.010545	53.6
841	3.65066e+07	3.89018e+06	406.48	0.000345	997.98
842	3.65066e+07	3.89052e+06	406.53	0.002493	600.7
843	3.65066e+07	3.89014e+06	406.55	0.004286	434.66
844	3.65063e+07	3.89048e+06	406.56	0.001591	53.14
845	3.65065e+07	3890381	406.56	0.00176	235.49
846	3.65067e+07	3.89065e+06	406.58	0.003548	606.61
847	3.65066e+07	3.89015e+06	406.58	0.001622	259.19
848	3.65066e+07	3.89054e+06	406.61	0.000551	53.4
849	3.65065e+07	3.89043e+06	406.62	0.000994	108.68
850	3.65065e+07	3890353	406.64	0.00243	89.93
851	3.65066e+07	3.89059e+06	406.66	0.002033	23.11
852	3.65063e+07	3.89029e+06	406.67	0.00546	20.31
853	3.65064e+07	3.89056e+06	406.7	0.000166	59.58
854	3.65066e+07	3.89108e+06	406.71	0.001249	171.34
855	3.65066e+07	3.89062e+06	406.71	0.001574	42.48
856	3.65066e+07	3.89044e+06	406.73	0.001515	158.64
857	3.65066e+07	3.89018e+06	406.76	0.003993	26.54
858	3.65066e+07	3.89075e+06	406.81	0	47.27
859	3.65066e+07	3.89016e+06	406.85	0.002905	863.6
860	3.65066e+07	3.89064e+06	406.9	0.001314	6.88
861	3.65063e+07	3.89056e+06	406.95	0.002432	300.17
862	3.65066e+07	3.89024e+06	406.97	0.000356	372.92
863	3.65065e+07	3.89044e+06	406.99	0.003131	16.64
864	3.65064e+07	3.89033e+06	406.99	0.001978	64.01
865	3.65067e+07	3.89069e+06	407.01	0.001496	22.58
866	3.65066e+07	3.89055e+06	407.02	0.002683	380.18
867	3.65066e+07	3.89017e+06	407.04	0.004556	292.41
868	3.65065e+07	3.89058e+06	407.07	0.00016	645.8
869	3.65065e+07	3.89058e+06	407.07	0.00016	645.8
870	3.65065e+07	3.89039e+06	407.08	0.00036	13.68
871	3.65066e+07	3.89068e+06	407.11	0.001967	285.74
872	3.65067e+07	3.89065e+06	407.13	0.001025	16.11
873	3.65066e+07	3.89051e+06	407.13	8.3e-05	63.32
874	3.65066e+07	3890281	407.13	0.004215	23.62
875	3.65067e+07	3.89034e+06	407.15	0.003779	10.25
876	3.65065e+07	3.89036e+06	407.15	0.001067	16.96
877	3.65066e+07	3.89062e+06	407.19	0.001427	630.5
878	3.65066e+07	3.89024e+06	407.2	0.002722	753.43
879	3.65065e+07	3.8906e+06	407.22	4e-06	586.64
880	3.65063e+07	3.8905e+06	407.22	0.002045	62.68
881	3.65064e+07	3.89049e+06	407.28	6.8e-05	15
882	3.65065e+07	3.89013e+06	407.28	0.000263	41.08
883	3.65067e+07	3.8911e+06	407.29	0.000123	27.8
884	3.65066e+07	3.89063e+06	407.29	0.000337	375.63
885	3.65063e+07	3.89054e+06	407.29	0.000107	268.02
886	3.65067e+07	3.8905e+06	407.29	0.00199	136.87
887	3.65067e+07	3.8902e+06	407.29	0.006015	122.79
888	3.65067e+07	3.8902e+06	407.29	0.006015	122.79
889	3.65064e+07	3.89048e+06	407.3	0.000353	136.47
890	3.65066e+07	3.89073e+06	407.34	0.002743	954.57
891	3.65064e+07	3.89063e+06	407.34	3.1e-05	401.37
892	3.65066e+07	3.89039e+06	407.35	0.002966	313.73
893	3.65067e+07	3.89056e+06	407.37	0.001407	37.77
894	3.65064e+07	3.89036e+06	407.38	0.005265	27.19
895	3.65063e+07	3.89065e+06	407.4	0.000681	109.78
896	3.65065e+07	3.89024e+06	407.41	0.000441	330.65
897	3.65066e+07	3.89049e+06	407.42	0.002879	2.97
898	3.65064e+07	3.8905e+06	407.43	5.9e-05	36.07
899	3.65063e+07	3.8903e+06	407.44	0.00364	14.79
900	3.65065e+07	3.89069e+06	407.46	1.7e-05	48.2
901	3.65066e+07	3.89016e+06	407.47	0.000533	825.52
902	3.65066e+07	3.89056e+06	407.48	0.00372	30.22
903	3.65066e+07	3.89044e+06	407.48	0.006921	77.57
904	3.65065e+07	3.89045e+06	407.5	0.00114	20.01
905	3.65066e+07	3.89048e+06	407.52	0.003105	222.61
906	3.65064e+07	3.89046e+06	407.52	0.000649	7.77
907	3.65065e+07	3.89035e+06	407.52	0.001792	70.63
908	3.65063e+07	3.89021e+06	407.52	8.3e-05	30.3
909	3.65064e+07	3.8902e+06	407.53	0.000203	12.73
910	3.65063e+07	3.8903e+06	407.53	0.004909	173.24
911	3.65063e+07	3.89065e+06	407.54	0.00113	839.72
912	3.65067e+07	3.89064e+06	407.56	0.000803	60.06
913	3.65067e+07	3.89067e+06	407.59	0.001206	313.82
914	3.65066e+07	3.89063e+06	407.61	0.002345	200.65
915	3.65065e+07	3.89021e+06	407.61	0.001925	27.91
916	3.65065e+07	3.8907e+06	407.65	0.000264	2817.95
917	3.65066e+07	3.89064e+06	407.65	0.000413	298.27
918	3.65066e+07	3.89019e+06	407.71	0.004632	64.14
919	3.65066e+07	3.89039e+06	407.73	0.000126	14.35
920	3.65067e+07	3.89091e+06	407.75	0.000557	31.38
921	3.65064e+07	3.89042e+06	407.77	0.00019	27
922	3.65066e+07	3.89077e+06	407.79	4.3e-05	102.54
923	3.65065e+07	3.89038e+06	407.81	0.002382	55.81
924	3.65066e+07	3.89011e+06	407.81	0.00434	112.68
925	3.65066e+07	3.89017e+06	407.81	0.001819	719.88
926	3.65067e+07	3.89054e+06	407.82	0.00189	54.34
927	3.65066e+07	3.89047e+06	407.84	0.001281	189.89
928	3.65066e+07	3.89015e+06	407.9	0.004295	226.53
929	3.65066e+07	3.89018e+06	407.91	0.00389	93.7
930	3.65066e+07	3.8906e+06	407.93	0.00197	961.43
931	3.65066e+07	3.89062e+06	407.95	0.000674	665.9
932	3.65066e+07	3.89066e+06	407.97	0.001552	314.18
933	3.65065e+07	3.89045e+06	407.98	0.000543	199.16
934	3.65063e+07	3.89061e+06	407.99	5.9e-05	573.98
935	3.65062e+07	3.89038e+06	407.99	3.7e-05	292.41
936	3.65066e+07	3.89016e+06	408.01	0.002006	520.26
937	3.65066e+07	3.8905e+06	408.02	0.00064	12.66
938	3.65066e+07	3.89019e+06	408.02	0.001756	82.51
939	3.65064e+07	3.89048e+06	408.03	0	3.81
940	3.65066e+07	3.89045e+06	408.03	0.001188	158.67
941	3.65065e+07	3.89036e+06	408.04	1e-06	413.91
942	3.65065e+07	3.89044e+06	408.05	0.003329	33.1
943	3.65064e+07	3.89025e+06	408.08	0.000431	446.87
944	3.65067e+07	3.89071e+06	408.1	0.000609	598.67
945	3.65066e+07	3.8905e+06	408.1	0.001986	123.7
946	3.65065e+07	3.89037e+06	408.1	0.001541	1390.88
947	3.65066e+07	3.89041e+06	408.1	0.007189	60.41
948	3.65066e+07	3.89075e+06	408.13	0.000257	277.38
949	3.65067e+07	3.8907e+06	408.15	0.000485	255.17
950	3.65065e+07	3.89045e+06	408.16	0.000406	7.87
951	3.65066e+07	3.8903e+06	408.17	0.004748	65
952	3.65066e+07	3.89074e+06	408.19	0.001204	128.37
953	3.65066e+07	3.89045e+06	408.19	0.000786	82.21
954	3.65066e+07	3.89075e+06	408.21	0.000486	217.64
955	3.65066e+07	3.89048e+06	408.21	0.008957	93.95
956	3.65066e+07	3.89047e+06	408.21	0.002369	46.74
957	3.65064e+07	3.89039e+06	408.22	0.000878	18.73
958	3.65067e+07	3.89022e+06	408.22	0.003421	211.58
959	3.65065e+07	3.89075e+06	408.23	0.000839	105.85
960	3.65064e+07	3.8905e+06	408.24	0.00027	26.37
961	3.65065e+07	3.89027e+06	408.25	0.003195	11.35
962	3.65065e+07	3.89024e+06	408.25	0.001883	636.93
963	3.65066e+07	3.89066e+06	408.27	0.000469	31.96
964	3.65063e+07	3.89025e+06	408.3	0.004483	209.8
965	3.65063e+07	3.89046e+06	408.32	0.001002	30.51
966	3.65066e+07	3.89074e+06	408.33	0.001177	167.89
967	3.65067e+07	3.89029e+06	408.33	0.00558	63.78
968	3.65066e+07	3.89042e+06	408.34	0.000341	43.49
969	3.65063e+07	3.89039e+06	408.35	0.000708	26.25
970	3.65066e+07	3.89052e+06	408.36	0.000928	851.76
971	3.65064e+07	3.89067e+06	408.38	0.001533	260.13
972	3.65064e+07	3.89036e+06	408.39	0.002531	22.59
973	3.65066e+07	3.89018e+06	408.39	0.000825	380.05
974	3.65066e+07	3.89082e+06	408.4	0.002786	577.22
975	3.65066e+07	3.89061e+06	408.4	0.001313	461.16
976	3.65065e+07	3.89036e+06	408.4	0.004542	76.11
977	3.65065e+07	3.89027e+06	408.44	0.002283	148.22
978	3.65063e+07	3.89032e+06	408.44	0.000194	41.82
979	3.65063e+07	3.89032e+06	408.44	0.000194	41.82
980	3.65067e+07	3.89027e+06	408.44	0.000341	23.46
981	3.65065e+07	3.89038e+06	408.45	0.006667	621.88
982	3.65066e+07	3.89021e+06	408.45	0.001143	1568.38
983	3.65064e+07	3.89075e+06	408.49	9.3e-05	451.15
984	3.65066e+07	3.89063e+06	408.49	0.006189	631.21
985	3.65068e+07	3.89e+06	408.5	0.001482	22.47
986	3.65064e+07	3.89041e+06	408.5	0.000788	15.82
987	3.65066e+07	3.89043e+06	408.51	0.002181	45.71
988	3.65065e+07	3.8904e+06	408.52	0.001149	210.27
989	3.65066e+07	3.89044e+06	408.54	0.005757	25.45
990	3.65065e+07	3.89054e+06	408.55	0.002254	143
991	3.65067e+07	3.89037e+06	408.56	0.000663	71.22
992	3.65062e+07	3.89079e+06	408.57	0.000333	449.84
993	3.65066e+07	3.89046e+06	408.59	0.009967	302.34
994	3.65065e+07	3.89058e+06	408.62	0.001065	52.69
995	3.65065e+07	3.89046e+06	408.63	0.001001	17.56
996	3.65062e+07	3.89061e+06	408.65	0.001907	805.46
997	3.65067e+07	3.8905e+06	408.66	0.003775	83.2
998	3.65065e+07	3.89012e+06	408.66	0.001229	198.14
999	3.65066e+07	3.89062e+06	408.68	0.001108	784.55
1000	3.65066e+07	3.89067e+06	408.69	0.002156	17.58
1001	3.65066e+07	3.89056e+06	408.71	0.000517	43.57
1002	3.65066e+07	3.89021e+06	408.71	8.5e-05	157.75
1003	3.65066e+07	3.89019e+06	408.71	0.000447	184.39
1004	3.65063e+07	3.89074e+06	408.76	0.000207	742.24
1005	3.65066e+07	3.89061e+06	408.78	0.00152	361.01
1006	3.65065e+07	3.89043e+06	408.8	0.003208	48.37
1007	3.65066e+07	3.89046e+06	408.86	0.000883	95.35
1008	3.65066e+07	3.89033e+06	408.88	0.007278	22.49
1009	3.65066e+07	3.89072e+06	408.89	0.002187	319.53
1010	3.65065e+07	3.89013e+06	408.92	0.003707	38.69
1011	3.65065e+07	3.89084e+06	408.93	0.000741	1261.17
1012	3.65066e+07	3.89065e+06	408.93	0.00031	1301.96
1013	3.65065e+07	3.89055e+06	408.96	9e-06	33.98
1014	3.65063e+07	3.89044e+06	408.98	0.000781	19.29
1015	3.65064e+07	3.89039e+06	408.98	0.002053	113.66
1016	3.65066e+07	3.89048e+06	409.01	0.004204	55.8
1017	3.65063e+07	3.89059e+06	409.03	0.000578	566.64
1018	3.65064e+07	3.89047e+06	409.03	0.003899	10.96
1019	3.65064e+07	3.89047e+06	409.03	0.003899	10.96
1020	3.65066e+07	3.89059e+06	409.06	0.001257	34.59
1021	3.65066e+07	3.89069e+06	409.07	0.000342	29.37
1022	3.65064e+07	3.89014e+06	409.11	0.0003	48.68
1023	3.65066e+07	3.89026e+06	409.14	0.000129	254.56
1024	3.65063e+07	3.89055e+06	409.15	0.001284	287.02
1025	3.65065e+07	3.89019e+06	409.18	0.001728	533.42
1026	3.65064e+07	3.89078e+06	409.19	9.3e-05	94.62
1027	3.65066e+07	3.8907e+06	409.2	0.000649	197.57
1028	3.65067e+07	3.89068e+06	409.21	0.005146	2032.08
1029	3.65063e+07	3.89079e+06	409.22	0.000764	214.08
1030	3.65066e+07	3.89032e+06	409.26	0.004024	6.89
1031	3.65066e+07	3.89069e+06	409.28	0.001384	131.69
1032	3.65066e+07	3.89058e+06	409.3	0.001112	53.1
1033	3.65065e+07	3.89067e+06	409.31	0.000264	153.3
1034	3.65066e+07	3.89029e+06	409.31	0.00216	248
1035	3.65065e+07	3.89053e+06	409.34	0.003542	416.42
1036	3.65067e+07	3.89048e+06	409.34	0.001677	16.86
1037	3.65063e+07	3.8906e+06	409.35	0.001658	178.89
1038	3.65067e+07	3.89006e+06	409.37	0.000872	14.74
1039	3.65063e+07	3.89072e+06	409.39	0.001077	1300.62
1040	3.65062e+07	3.89034e+06	409.4	0.001757	7.91
1041	3.65066e+07	3.89081e+06	409.4	0.002293	28.01
1042	3.65062e+07	3.8906e+06	409.41	0.000467	24.5
1043	3.65066e+07	3.89062e+06	409.42	0.000168	1305.07
1044	3.65067e+07	3.89079e+06	409.43	0.000311	355.3
1045	3.65065e+07	3.89057e+06	409.44	0.000711	300.08
1046	3.65064e+07	3.89059e+06	409.46	0.001848	517.65
1047	3.65066e+07	3.8904e+06	409.46	0.002093	8.02
1048	3.65066e+07	3.89057e+06	409.48	0.007122	614.28
1049	3.65066e+07	3.89071e+06	409.49	0.000289	743.04
1050	3.65063e+07	3.89068e+06	409.51	0.000474	1995.48
1051	3.65065e+07	3.89038e+06	409.52	0.001461	186.37
1052	3.65063e+07	3.89049e+06	409.53	0.003037	545.37
1053	3.65065e+07	3.89038e+06	409.54	0.003233	73.1
1054	3.65065e+07	3890586	409.55	0.00012	659.38
1055	3.65067e+07	3.89031e+06	409.55	0.003012	125.44
1056	3.65066e+07	3.89039e+06	409.55	0.000519	1090.85
1057	3.65063e+07	3.8905e+06	409.57	0.000906	157.39
1058	3.65065e+07	3.89078e+06	409.58	0.000518	34.3
1059	3.65063e+07	3.8905e+06	409.58	0.001988	426.05
1060	3.65064e+07	3.89084e+06	409.61	0.000171	1166.28
1061	3.65064e+07	3.89046e+06	409.61	0.001559	46.06
1062	3.65066e+07	3.89055e+06	409.62	0.000657	1130.15
1063	3.65066e+07	3.89066e+06	409.64	0.001297	887.96
1064	3.65065e+07	3.89036e+06	409.64	0.0001	71.58
1065	3.65065e+07	3.8901e+06	409.65	0.004325	88.86
1066	3.65063e+07	3.89049e+06	409.66	0.00166	38.66
1067	3.65067e+07	3.89068e+06	409.67	0.000878	43.04
1068	3.65064e+07	3.89081e+06	409.69	0.000191	568.02
1069	3.65066e+07	3.89067e+06	409.69	0.000579	646.84
1070	3.65063e+07	3.8906e+06	409.71	4.8e-05	197.86
1071	3.65067e+07	3.89054e+06	409.71	0.001115	20.88
1072	3.65067e+07	3.89086e+06	409.73	0.001123	36.92
1073	3.65067e+07	3.89078e+06	409.77	0.000263	63.61
1074	3.65064e+07	3.89057e+06	409.77	0.000592	141.49
1075	3.65066e+07	3.89013e+06	409.77	0.004632	1427.35
1076	3.65066e+07	3.89033e+06	409.78	0.002524	77.19
1077	3.65063e+07	3.89067e+06	409.79	0.00333	1478.61
1078	3.65066e+07	3890314	409.8	0.000212	26.8
1079	3.65065e+07	3.89065e+06	409.81	0.00017	572.43
1080	3.65063e+07	3.89056e+06	409.81	0.000421	69.25
1081	3.65066e+07	3.89011e+06	409.82	0.002612	151.15
1082	3.65064e+07	3.89078e+06	409.83	0.000686	618.55
1083	3.65064e+07	3.89055e+06	409.83	0	932.95
1084	3.65064e+07	3.89049e+06	409.86	0.000431	30.5
1085	3.65066e+07	3.8906e+06	409.86	0.001277	35.68
1086	3.65065e+07	3.89066e+06	409.87	0.002371	990.99
1087	3.65065e+07	3.89076e+06	409.9	0.00079	455.7
1088	3.65065e+07	3.89034e+06	409.91	0.001287	47.92
1089	3.65064e+07	3.89056e+06	409.96	0.000475	219.87
1090	3.65066e+07	3.89038e+06	409.96	0.008647	23.61
1091	3.65065e+07	3.89031e+06	409.97	8e-06	88.61
1092	3.65065e+07	3.89039e+06	410.01	0.003965	43.58
1093	3.65066e+07	3.89074e+06	410.03	0.002632	67.82
1094	3.65066e+07	3.89052e+06	410.04	0.00109	657.11
1095	3.65064e+07	3.8902e+06	410.05	0.000281	66.4
1096	3.65066e+07	3.89014e+06	410.06	0.003508	191.36
1097	3.65066e+07	3.8902e+06	410.06	0.000942	504.54
1098	3.65066e+07	3.89087e+06	410.07	4.5e-05	105.08
1099	3.65066e+07	3.89062e+06	410.07	0.000392	6.91
1100	3.65066e+07	3.89043e+06	410.07	6.9e-05	39.33
1101	3.65066e+07	3.89019e+06	410.07	0.010429	94.75
1102	3.65066e+07	3.89051e+06	410.09	0.000374	304.77
1103	3.65066e+07	3.89014e+06	410.09	0.004692	445.78
1104	3.65066e+07	3.89073e+06	410.1	0.000308	127.58
1105	3.65067e+07	3.89025e+06	410.1	0.000627	26.72
1106	3.65066e+07	3.89031e+06	410.11	0.003014	304.23
1107	3.65065e+07	3.89077e+06	410.12	2e-06	91.32
1108	3.65066e+07	3.89046e+06	410.14	0.000575	44.04
1109	3.65067e+07	3.89043e+06	410.15	0.00253	77.96
1110	3.65064e+07	3.89016e+06	410.19	0.001023	320.85
1111	3.65066e+07	3.89016e+06	410.22	0.001594	413.48
1112	3.65064e+07	3.89045e+06	410.24	0.000325	16.34
1113	3.65066e+07	3.89049e+06	410.25	0.006779	182.39
1114	3.65065e+07	3.89079e+06	410.27	0.001158	428.2
1115	3.65066e+07	3.89049e+06	410.28	0.001864	21.18
1116	3.65066e+07	3.89014e+06	410.28	0.004246	395.6
1117	3.65062e+07	3.89077e+06	410.29	0.001156	851.45
1118	3.65064e+07	3.89037e+06	410.29	0.000685	45.65
1119	3.65063e+07	3.89048e+06	410.3	0.000366	159.38
1120	36506485	3.89015e+06	410.32	0.009698	72.02
1121	3.65064e+07	3.89054e+06	410.34	0.002206	661.12
1122	3.65066e+07	3.89028e+06	410.34	0.003109	27.29
1123	3.65065e+07	3.89032e+06	410.35	0.00448	312.7
1124	3.65066e+07	3.89055e+06	410.37	0.000221	533.72
1125	3.65064e+07	3.89021e+06	410.37	0.004653	123.65
1126	3.65066e+07	3.89064e+06	410.38	0.00011	704.31
1127	3.65066e+07	3.89018e+06	410.38	0.002104	201.19
1128	3.65067e+07	3.89038e+06	410.41	0.001218	32.5
1129	3.65064e+07	3.89073e+06	410.42	0.003398	2166.31
1130	3.65064e+07	3.89022e+06	410.42	0.001077	247.87
1131	3.65065e+07	3.89044e+06	410.43	0.000549	278.1
1132	3.65067e+07	3.89061e+06	410.45	0.001564	1164.34
1133	3.65066e+07	3.89063e+06	410.45	0.002209	13.52
1134	3.65066e+07	3.89019e+06	410.48	0.005023	819.33
1135	3.65065e+07	3.89079e+06	410.49	6.7e-05	1668.51
1136	3.65063e+07	3.89017e+06	410.49	0.000175	9.29
1137	3.65065e+07	3.89064e+06	410.51	0.001835	825.4
1138	3.65066e+07	3.89089e+06	410.52	0.00012	18.8
1139	3.65064e+07	3.89044e+06	410.52	0.001016	24.61
1140	3.65063e+07	3.8905e+06	410.55	0.000484	17.26
1141	3.65066e+07	3.89013e+06	410.55	0.003588	652.18
1142	3.65065e+07	3.89017e+06	410.55	0.002346	60.35
1143	3.65064e+07	3.89064e+06	410.56	1.6e-05	32.25
1144	3.65065e+07	3.89053e+06	410.57	0.0003	433.22
1145	3.65064e+07	3.89068e+06	410.58	0.000218	121.47
1146	3.65063e+07	3.8905e+06	410.6	0.003298	23.23
1147	3.65063e+07	3.8904e+06	410.6	0.003142	32.04
1148	3.65064e+07	3.89073e+06	410.61	1e-05	718.99
1149	3.65063e+07	3.89058e+06	410.61	0.000665	107.87
1150	3.65064e+07	3.89017e+06	410.62	0.010311	308.92
1151	3.65066e+07	3.89022e+06	410.63	0.008573	278.13
1152	3.65066e+07	3.89019e+06	410.65	0.000953	68.54
1153	3.65066e+07	3.89038e+06	410.67	0.00174	39.81
1154	3.65064e+07	3.89044e+06	410.67	0.000899	91.88
1155	3.65066e+07	3.8904e+06	410.69	0.001176	13.34
1156	3.65066e+07	3.89034e+06	410.7	0.005357	694.25
1157	3.65065e+07	3.89034e+06	410.72	0.001684	11.32
1158	3.65065e+07	3.89037e+06	410.73	0.003475	50.09
1159	3.65067e+07	3.89062e+06	410.74	0.001766	494.59
1160	3.65066e+07	3.89023e+06	410.76	0.000834	551.56
1161	3.65064e+07	3.89042e+06	410.77	0.003485	20.91
1162	3.65063e+07	3.89046e+06	410.79	0.001809	19.1
1163	3.65063e+07	3.89046e+06	410.79	0.001809	19.1
1164	3.65066e+07	3.89073e+06	410.8	0.00219	307.33
1165	3.65065e+07	3.89045e+06	410.82	0.000318	36.4
1166	3.65067e+07	3.89069e+06	410.83	0.001448	843.17
1167	3.65066e+07	3.89048e+06	410.83	0.000763	134.4
1168	3.65065e+07	3.89027e+06	410.84	0.000987	22.34
1169	3.65066e+07	3.89044e+06	410.91	0.000143	143.95
1170	3.65066e+07	3.89027e+06	410.91	0.001116	6.96
1171	3.65065e+07	3.89063e+06	410.94	0.000572	299.9
1172	3.65066e+07	3.89061e+06	410.96	0.00034	675.14
1173	3.65065e+07	3.89043e+06	410.96	0.002668	154.05
1174	3.65065e+07	3.89082e+06	410.97	0.000257	1313.91
1175	3.65067e+07	3.89044e+06	410.98	0.002442	49.8
1176	3.65064e+07	3.89056e+06	411.01	0.000366	530.34
1177	3.65064e+07	3.89047e+06	411.02	0.001319	135.79
1178	3.65062e+07	3.89056e+06	411.03	0.000577	26.49
1179	3.65066e+07	3.89019e+06	411.04	0.002378	99.88
1180	3.65067e+07	3.89033e+06	411.04	0.003831	22.9
1181	3.65066e+07	3.89042e+06	411.06	0.001575	558.84
1182	3.65065e+07	3.89017e+06	411.06	0.001716	330.91
1183	3.65062e+07	3.89077e+06	411.08	0.000968	1630.99
1184	3.65065e+07	3.89058e+06	411.08	9.5e-05	54.55
1185	3.65066e+07	3.89039e+06	411.08	0.002429	1543.33
1186	3.65065e+07	3.89033e+06	411.1	0.001989	294.4
1187	3.65063e+07	3.89066e+06	411.11	0.001099	184.21
1188	3.65066e+07	3.89064e+06	411.12	0.000608	171.83
1189	3.65063e+07	3.8906e+06	411.12	0.00099	380.29
1190	3.65066e+07	3.89047e+06	411.12	0.002449	36.26
1191	3.65066e+07	3.89013e+06	411.12	0.000974	128.89
1192	3.65064e+07	3.8905e+06	411.13	0.00157	27.33
1193	3.65064e+07	3.8906e+06	411.14	0.0001	2.03
1194	3.65064e+07	3.89069e+06	411.14	0.000589	207.32
1195	3.65065e+07	3.89046e+06	411.14	0.000108	330.12
1196	3.65066e+07	3.89033e+06	411.14	0.007274	512.49
1197	3.65067e+07	3.89067e+06	411.15	0.004802	641.67
1198	3.65066e+07	3.89018e+06	411.15	0.004702	24.82
1199	3.65066e+07	3.89044e+06	411.17	0.005656	274.71
1200	3.65066e+07	3.89044e+06	411.17	0.005656	274.71
1201	3.65064e+07	3.89031e+06	411.18	0.00165	40.25
1202	3.65066e+07	3.89022e+06	411.18	0.003801	17.09
1203	3.65064e+07	3.89015e+06	411.18	0.003689	26.32
1204	3.65063e+07	3.89049e+06	411.22	0.000513	66.58
1205	3.65066e+07	3.89045e+06	411.24	0.002422	20.72
1206	3.65066e+07	3.89047e+06	411.24	0.001729	57.08
1207	3.65066e+07	3.89055e+06	411.26	0.000376	15.12
1208	3.65063e+07	3.89032e+06	411.27	0.003258	10.53
1209	3.65066e+07	3.89081e+06	411.28	0.001676	643.25
1210	3.65066e+07	3.89042e+06	411.29	0.000705	65.92
1211	3.65066e+07	3.89062e+06	411.3	0.001366	518.21
1212	3.65065e+07	3.89037e+06	411.3	0.005515	1339.99
1213	3.65064e+07	3.89073e+06	411.31	6.2e-05	1144.21
1214	3.65064e+07	3.89054e+06	411.31	0.00113	7.54
1215	3.65066e+07	3.89046e+06	411.31	0.0026	26.92
1216	3.65065e+07	3.89035e+06	411.31	0.003884	22.82
1217	3.65066e+07	3.89042e+06	411.32	0.000351	104.31
1218	3.65063e+07	3.89062e+06	411.34	0.00204	203.87
1219	3.65065e+07	3.89065e+06	411.35	0.000341	33.44
1220	3.65066e+07	3.89028e+06	411.35	0.002829	382.42
1221	3.65066e+07	3.89025e+06	411.35	0.002293	21.02
1222	3.65065e+07	3.89008e+06	411.36	0.002043	24.48
1223	3.65064e+07	3890318	411.37	0.001614	23.11
1224	3.65065e+07	3.89012e+06	411.38	0.001936	140.58
1225	3.65067e+07	3.8902e+06	411.38	0.006032	56.97
1226	3.65066e+07	3.89042e+06	411.38	0.001124	9.65
1227	3.65065e+07	3.89027e+06	411.38	0.000126	97.3
1228	3.65066e+07	3.89014e+06	411.38	0.003928	370.02
1229	3.65066e+07	3.89006e+06	411.38	0.008429	417.03
1230	3.65066e+07	3.89022e+06	411.38	7.2e-05	300.58
1231	3.65065e+07	3.8904e+06	411.38	0.01166	372.74
1232	3.65066e+07	3.89025e+06	411.38	0.000428	712.39
1233	3.65066e+07	3.89011e+06	411.38	0.000916	59.44
1234	3.65065e+07	3.89022e+06	411.38	0.001724	259.9
1235	3.65067e+07	3.89024e+06	411.38	0.000566	299.39
1236	3.65064e+07	3.8904e+06	411.38	0.004903	20.34
1237	3.65066e+07	3.89025e+06	411.38	0.000917	324.28
1238	3.65066e+07	3.89025e+06	411.38	0.000511	122.41
1239	3.65066e+07	3.89021e+06	411.38	0.000153	703.84
1240	3.65066e+07	3.89009e+06	411.38	0.009475	1958.95
1241	3.65066e+07	3.89013e+06	411.38	0.002818	2549.32
1242	3.65065e+07	3.8902e+06	411.38	0.000216	451.27
1243	3.65066e+07	3.89026e+06	411.38	1.1e-05	262.74
1244	3.65067e+07	3.89018e+06	411.38	0.001607	168.13
1245	3.65064e+07	3.89006e+06	411.38	0.005441	132.56
1246	3.65065e+07	3.89003e+06	411.38	0.00945	74.28
1247	3.65063e+07	3.89017e+06	411.38	0.000842	130.29
1248	3.65065e+07	3.89004e+06	411.38	0.01248	137.45
1249	3.65066e+07	3.89011e+06	411.38	0.001944	74.63
1250	3.65066e+07	3.89014e+06	411.38	0.003689	305.66
1251	3.65063e+07	3.89034e+06	411.38	0.000465	145.01
1252	3.65066e+07	3.89017e+06	411.38	0.005393	228.09
1253	3.65066e+07	3.8902e+06	411.38	0.003269	37.61
1254	3.65066e+07	3.89016e+06	411.38	0.002324	384.51
1255	3.65064e+07	3.89054e+06	411.42	0.000452	193.85
1256	3.65066e+07	3.89027e+06	411.42	0.009206	14.18
1257	3.65066e+07	3.89048e+06	411.43	0.000134	185.15
1258	3.65064e+07	3.89073e+06	411.44	0.001619	77.67
1259	3.65066e+07	3.89063e+06	411.44	0.000984	165.13
1260	3.65066e+07	3.89046e+06	411.44	0.000569	120.36
1261	3.65065e+07	3.89022e+06	411.44	0.001182	154.86
1262	3.65063e+07	3.89058e+06	411.45	0.000807	135.04
1263	3.65066e+07	3.89071e+06	411.46	0.002061	8.89
1264	3.65064e+07	3.89052e+06	411.47	0.000151	804.97
1265	3.65067e+07	3890093	411.47	0.003915	284.86
1266	3.65064e+07	3.89074e+06	411.49	0.00011	141.77
1267	3.65067e+07	3.89059e+06	411.51	0.003283	127.3
1268	3.65065e+07	3.89043e+06	411.51	0.004561	39.65
1269	3.65066e+07	3.89045e+06	411.54	0.000726	172.32
1270	3.65066e+07	3.89075e+06	411.55	0.000967	213.09
1271	3.65062e+07	3.89056e+06	411.57	0.003193	563.18
1272	3.65065e+07	3.89086e+06	411.64	0.000275	946.75
1273	3.65064e+07	3.89079e+06	411.7	0.00024	240.67
1274	3.65066e+07	3.89026e+06	411.71	0.001055	55.6
1275	3.65066e+07	3.89015e+06	411.73	0.004894	573.09
1276	3.65065e+07	3.8904e+06	411.74	0.00268	39.1
1277	3.65064e+07	3.89042e+06	411.77	0.002095	7.64
1278	3.65064e+07	3.89061e+06	411.79	2.9e-05	420.32
1279	3.65066e+07	3.89051e+06	411.79	0.002842	23.66
1280	3.65064e+07	3.89046e+06	411.81	0.00279	23.63
1281	3.65066e+07	3.89036e+06	411.81	0.004965	280.57
1282	3.65065e+07	3890646	411.82	0.001859	108.66
1283	3.65062e+07	3.89054e+06	411.82	7.8e-05	653.43
1284	3.65065e+07	3.8903e+06	411.83	0.000494	76.49
1285	3.65065e+07	3.89015e+06	411.83	0.000411	218.91
1286	3.65065e+07	3.89062e+06	411.84	0.000227	397.41
1287	3.65066e+07	3.89064e+06	411.84	0.00101	23.64
1288	3.65064e+07	3.89057e+06	411.85	0.000142	34.83
1289	3.65064e+07	3.89042e+06	411.87	0.002208	44.75
1290	3.65064e+07	3.89042e+06	411.87	0.002211	44.75
1291	3.65065e+07	3.89034e+06	411.89	0.000813	20.07
1292	3.65066e+07	3.89038e+06	411.89	0.00177	728.32
1293	3.65063e+07	3.89058e+06	411.91	0.001823	119.58
1294	3.65066e+07	3.8903e+06	411.92	0.005915	211.41
1295	3.65066e+07	3.89076e+06	411.93	0.000349	239.58
1296	3.65066e+07	3.89043e+06	411.93	0.003772	35.29
1297	3.65066e+07	3.89023e+06	411.93	0.004554	408.54
1298	3.65066e+07	3.89041e+06	411.94	0.002283	21.39
1299	3.65063e+07	3.89074e+06	411.96	0.010637	220.27
1300	3.65066e+07	3.89042e+06	411.97	0.000727	12.84
1301	3.65063e+07	3.89055e+06	411.98	0.001198	181.4
1302	3.65066e+07	3.89011e+06	411.99	0.006732	329.54
1303	3.65065e+07	3.89021e+06	412.01	0.001203	213.04
1304	3.65066e+07	3.89046e+06	412.02	0.001949	206.64
1305	3.65067e+07	3.89027e+06	412.02	0.005582	59.09
1306	3.65066e+07	3.89061e+06	412.03	0.000272	958.94
1307	3.65063e+07	3.89043e+06	412.05	0.002852	17.89
1308	3.65066e+07	3.89023e+06	412.05	0.0044	14.76
1309	3.65064e+07	3.89025e+06	412.07	0.001803	229.6
1310	3.65064e+07	3.89044e+06	412.09	0.000625	33.53
1311	3.65064e+07	3.89063e+06	412.1	0.000128	322.76
1312	3.65063e+07	3.89057e+06	412.11	0.001415	322.08
1313	3.65066e+07	3.89016e+06	412.11	0.004497	51.82
1314	3.65066e+07	3.89013e+06	412.12	0.003177	124.25
1315	3.65064e+07	3.89076e+06	412.14	0.000638	113.82
1316	36506536	3.89065e+06	412.14	0.000323	525.65
1317	3.65064e+07	3.89028e+06	412.16	0.001122	66.56
1318	3.65066e+07	3.89025e+06	412.19	0.000513	1281.38
1319	3.65066e+07	3.89062e+06	412.2	0.001543	1428.95
1320	3.65066e+07	3.89048e+06	412.22	0.007541	92.29
1321	3.65064e+07	3.89019e+06	412.22	0.002722	103.22
1322	3.65066e+07	3.89049e+06	412.23	0.003461	199.38
1323	3.65066e+07	3.89011e+06	412.23	0.007451	693.15
1324	3.65066e+07	3.89032e+06	412.26	0.000637	49.86
1325	3.65064e+07	3.89069e+06	412.3	3e-05	320.5
1326	3.65066e+07	3.89032e+06	412.31	0.000249	38.22
1327	3.65064e+07	3.8908e+06	412.32	0.000421	2153.86
1328	3.65066e+07	3.89048e+06	412.32	0.006646	141.65
1329	3.65066e+07	3.89048e+06	412.32	0.004572	41.67
1330	3.65064e+07	3.89025e+06	412.34	0.000581	140.49
1331	3.65065e+07	3.89106e+06	412.35	0.000208	25.14
1332	3.65066e+07	3.89015e+06	412.37	0.002976	445.54
1333	3.65066e+07	3.89024e+06	412.39	0.00045	234.83
1334	3.65065e+07	3.8908e+06	412.41	0.002115	1725.72
1335	3.65067e+07	3.8905e+06	412.41	0.004615	37.11
1336	3.65065e+07	3.89038e+06	412.44	0.000371	324.4
1337	3.65064e+07	3.89059e+06	412.46	0.00369	218.89
1338	3.65065e+07	3.89023e+06	412.46	7e-06	109.69
1339	3.65066e+07	3.89032e+06	412.46	0.000446	599.54
1340	3.65063e+07	3.89072e+06	412.47	0.003092	144.31
1341	3.65066e+07	3.89043e+06	412.5	0.00231	58.1
1342	3.65065e+07	3.89021e+06	412.5	3.8e-05	165.99
1343	3.65066e+07	3.89057e+06	412.51	0.002217	821.1
1344	3.65063e+07	3.89063e+06	412.53	0.001214	843.39
1345	3.65063e+07	3890777	412.54	0.000532	427.14
1346	3.65067e+07	3.89062e+06	412.54	0.001728	1413.03
1347	3.65066e+07	3.89027e+06	412.54	0.001434	69.44
1348	3.65064e+07	3.89042e+06	412.55	0.000523	101.77
1349	3.65065e+07	3.89053e+06	412.56	0.000142	14.13
1350	3.65063e+07	3.89057e+06	412.58	4e-06	654.96
1351	3.65066e+07	3.89011e+06	412.58	0.006465	230.72
1352	3.65064e+07	3.89077e+06	412.59	0.002125	88.19
1353	3.65066e+07	3.89015e+06	412.59	0.004365	143.58
1354	3.65066e+07	3.89042e+06	412.6	8e-05	161.4
1355	3.65065e+07	3.89016e+06	412.6	0.001161	466.56
1356	3.65064e+07	3.8906e+06	412.61	0.001179	362.58
1357	3.65066e+07	3.89016e+06	412.61	0.002857	947.74
1358	3.65065e+07	3.89021e+06	412.61	0.000185	80.12
1359	3.65066e+07	3.89051e+06	412.63	0.000467	674.3
1360	3.65066e+07	3.89063e+06	412.65	0.0015	12.49
1361	3.65066e+07	3.89075e+06	412.67	0.001241	576.37
1362	3.65065e+07	3.8908e+06	412.68	6.5e-05	306.24
1363	3.65066e+07	3.89026e+06	412.68	0.001003	8.38
1364	3.65064e+07	3.89034e+06	412.68	0.003793	26.17
1365	3.65066e+07	3.89097e+06	412.69	0.001652	12.5
1366	3.65065e+07	3.89073e+06	412.72	0.000573	38.07
1367	3.65066e+07	3.89064e+06	412.72	0.000641	629.9
1368	3.65066e+07	3.89052e+06	412.74	0.002524	287.22
1369	3.65066e+07	3.89051e+06	412.74	0.000595	26.53
1370	3.65066e+07	3.89037e+06	412.75	0.008573	13.51
1371	3.65066e+07	3.8905e+06	412.77	0.001843	15.87
1372	3.65066e+07	3.89021e+06	412.77	0.084941	349.4
1373	3.65066e+07	3.89059e+06	412.78	0.005174	75.84
1374	3.65066e+07	3.89052e+06	412.79	0.004284	94.19
1375	3.65063e+07	3.89062e+06	412.82	0.000121	99.3
1376	3.65066e+07	3.89014e+06	412.83	0.007383	207.28
1377	3.65066e+07	3.89061e+06	412.85	0.001361	1266.1
1378	3.65067e+07	3.89051e+06	412.86	0.001218	33.94
1379	3.65066e+07	3.8905e+06	412.87	0.00035	99.85
1380	3.65066e+07	3.89029e+06	412.88	6.7e-05	44.47
1381	3.65066e+07	3.89028e+06	412.89	0.000551	21.38
1382	3.65064e+07	3.89069e+06	412.91	0.000179	134.18
1383	3.65066e+07	3.89051e+06	412.93	0.001652	379.06
1384	3.65066e+07	3.89047e+06	412.93	0.000348	226.53
1385	3.65064e+07	3.89056e+06	412.95	0.000647	4.84
1386	3.65066e+07	3.8906e+06	412.96	0.001379	525.34
1387	3.65066e+07	3.89012e+06	412.96	0.001959	1265.4
1388	3.65067e+07	3.89035e+06	412.97	0.003468	61.2
1389	3.65064e+07	3.89051e+06	412.98	0.002371	57.52
1390	3.65066e+07	3.89058e+06	412.99	0.001377	1010.46
1391	3.65064e+07	3.89026e+06	412.99	0.002248	16.73
1392	3.65066e+07	3.89059e+06	413	0.000272	873.51
1393	3.65066e+07	3.89059e+06	413	0.000272	873.51
1394	3.65066e+07	3.89055e+06	413	0.001421	40.05
1395	3.65065e+07	3.89049e+06	413.01	3.5e-05	84.87
1396	3.65066e+07	3.89023e+06	413.01	0.000937	548.81
1397	3.65066e+07	3.89059e+06	413.02	0.00138	967.27
1398	3.65065e+07	3.89026e+06	413.03	0.000751	96.21
1399	3.65065e+07	3.89058e+06	413.06	3.5e-05	52.25
1400	3.65063e+07	3.89076e+06	413.08	0.0002	1294.21
1401	3.65065e+07	3.89014e+06	413.09	0.000371	33.16
1402	3.65065e+07	3.89014e+06	413.09	0.000371	33.16
1403	3.65067e+07	3.89074e+06	413.1	0.001105	5.89
1404	3.65066e+07	3.89023e+06	413.11	0.000293	943.38
1405	3.65065e+07	3.89046e+06	413.12	0.000998	44.16
1406	3.65066e+07	3.8905e+06	413.16	0.000928	24.14
1407	3.65066e+07	3.89046e+06	413.17	0.003257	248.72
1408	3.65066e+07	3.89046e+06	413.17	0.003257	248.72
1409	3.65066e+07	3.89004e+06	413.18	0.001738	262.09
1410	3.65066e+07	3.89004e+06	413.18	0.001738	262.09
1411	3.65066e+07	3.89044e+06	413.19	0.000155	148.11
1412	3.65067e+07	3.89071e+06	413.21	0.002317	87.67
1413	3.65066e+07	3.89059e+06	413.21	0.006416	176.39
1414	3.65063e+07	3.89069e+06	413.21	0.001958	2879.13
1415	3.65066e+07	3.89047e+06	413.22	0.001327	103
1416	3.65065e+07	3.89036e+06	413.23	0.001491	36.83
1417	3.65066e+07	3890184	413.26	0.003597	819.09
1418	3.65066e+07	3.89044e+06	413.27	0.002568	17.88
1419	3.65065e+07	3.89034e+06	413.28	0.004324	558.02
1420	3.65064e+07	3.89038e+06	413.28	0.001734	23.98
1421	3.65066e+07	3.89071e+06	413.29	0.001815	169.29
1422	3.65067e+07	3.89032e+06	413.3	0.003234	146.87
1423	3.65066e+07	3.89068e+06	413.31	0.002508	440.6
1424	3.65066e+07	3.89014e+06	413.31	0.002882	234.56
1425	3.65066e+07	3.89059e+06	413.32	0.000129	62.07
1426	3.65065e+07	3.89045e+06	413.32	0.00352	108.35
1427	3.65064e+07	3.89035e+06	413.32	0.000233	8.74
1428	3.65066e+07	3890148	413.32	0.006761	429.25
1429	3.65066e+07	3.89072e+06	413.34	0.00117	241.34
1430	3.65067e+07	3.8907e+06	413.34	0.002632	1572.61
1431	3.65065e+07	3.89057e+06	413.35	0.001353	186.66
1432	3.65066e+07	3.89053e+06	413.35	0.000801	940.79
1433	3.65066e+07	3.89057e+06	413.36	0.001715	1848.58
1434	3.65066e+07	3.8902e+06	413.39	0.002242	342.66
1435	3.65066e+07	3.89043e+06	413.41	0.001087	52.36
1436	3.65065e+07	3.89072e+06	413.44	0.000335	81.13
1437	3.65064e+07	3.89046e+06	413.44	9.9e-05	64.27
1438	3.65063e+07	3.89037e+06	413.44	0.000318	47.45
1439	3.65063e+07	3.89062e+06	413.45	0.005291	116.58
1440	3.65066e+07	3.89032e+06	413.46	3e-06	77.61
1441	3.65064e+07	3.89038e+06	413.48	0.001251	13.66
1442	3.65065e+07	3.8908e+06	413.49	0.000726	317.59
1443	3.65066e+07	3.89044e+06	413.49	0.001686	76.75
1444	3.65066e+07	3.89043e+06	413.5	0.002637	5.03
1445	3.65066e+07	3.89039e+06	413.5	0.001439	250.49
1446	3.65065e+07	3.89081e+06	413.51	0.004443	111.84
1447	3.65066e+07	3.89043e+06	413.52	0.0027	583.64
1448	3.65066e+07	3.89043e+06	413.52	0.000451	52.57
1449	3.65066e+07	3.89043e+06	413.52	0.001777	12.6
1450	3.65066e+07	3.89043e+06	413.52	0.001073	11.99
1451	3.65066e+07	3.89043e+06	413.52	0.00041	41.39
1452	3.65066e+07	3.89043e+06	413.52	0.00102	81.52
1453	3.65066e+07	3.89043e+06	413.52	0.006601	4.89
1454	3.65066e+07	3.89043e+06	413.52	0.206323	71.33
1455	3.65066e+07	3.89043e+06	413.52	0.002767	62.07
1456	3.65066e+07	3.89013e+06	413.53	0.005247	622.85
1457	3.65066e+07	3.89013e+06	413.54	0.00289	508.47
1458	3.65065e+07	3.89037e+06	413.56	0.002596	32.46
1459	3.65066e+07	3.89022e+06	413.59	0.000449	35.75
1460	3.65065e+07	3.89052e+06	413.6	7.4e-05	101.18
1461	3.65062e+07	3.89086e+06	413.61	0.002718	354.34
1462	3.65064e+07	3.89009e+06	413.61	0.004899	270.18
1463	3.65066e+07	3.89053e+06	413.62	0.001032	41.36
1464	3.65066e+07	3.89025e+06	413.64	0.002018	33.52
1465	3.65066e+07	3.89041e+06	413.65	0.003139	408.16
1466	3.65066e+07	3.89045e+06	413.65	0.000438	18.39
1467	3.65064e+07	3.89023e+06	413.65	0.000144	475.1
1468	3.65064e+07	3.89041e+06	413.68	0.003217	119.47
1469	3.65064e+07	3.89043e+06	413.68	0.001256	6.24
1470	3.65065e+07	3.89033e+06	413.68	0.002093	13.58
1471	3.65066e+07	3.89039e+06	413.69	0.002738	155.9
1472	3.65064e+07	3.89046e+06	413.71	0.000533	18.64
1473	3.65066e+07	3.8908e+06	413.72	3.5e-05	50.06
1474	3.65066e+07	3.89062e+06	413.74	0.004151	453.63
1475	3.65066e+07	3.89069e+06	413.75	0.000919	291.36
1476	3.65066e+07	3.89021e+06	413.75	0.002463	62.16
1477	3.65066e+07	3.89039e+06	413.76	0.004036	43.45
1478	3.65064e+07	3.89035e+06	413.77	0.002548	61.98
1479	3.65067e+07	3.89016e+06	413.77	0.001382	669.67
1480	3.65063e+07	3.89025e+06	413.78	0.002468	48.54
1481	3.65066e+07	3.89022e+06	413.78	0.002848	222.93
1482	3.65063e+07	3.8906e+06	413.79	0.001006	780.74
1483	3.65067e+07	3.89037e+06	413.79	0.004528	8.76
1484	36506500	3.89046e+06	413.8	0.000744	16.88
1485	3.65067e+07	3.89067e+06	413.81	0.000371	458.84
1486	3.65066e+07	3.89051e+06	413.81	0.000379	47.48
1487	3.65064e+07	3.89041e+06	413.81	0.000328	18.73
1488	3.65063e+07	3.89018e+06	413.82	0.000464	447.77
1489	3.65066e+07	3.89063e+06	413.84	0.000947	661.71
1490	3.65062e+07	3.8906e+06	413.85	2.1e-05	153.91
1491	3.65063e+07	3.89044e+06	413.89	0.002608	210.41
1492	3.65065e+07	3.89062e+06	413.93	0.00097	14.67
1493	3.65066e+07	3.89046e+06	413.94	0.001202	240.95
1494	3.65066e+07	3.89021e+06	413.94	0.001934	819.6
1495	3.65063e+07	3.89075e+06	413.95	0.001887	600.89
1496	3.65066e+07	3.89065e+06	413.96	0.003637	234.2
1497	3.65066e+07	3.89048e+06	413.96	0.002327	91.86
1498	3.65066e+07	3.89048e+06	413.96	0.002327	91.86
1499	3.65064e+07	3.89063e+06	413.99	0.000305	86.02
1500	3.65066e+07	3.89043e+06	414	0.00161	56.94
1501	3.65066e+07	3.89018e+06	414.03	0.004598	59.82
1502	3.65065e+07	3.89075e+06	414.05	0.000705	147.65
1503	3.65067e+07	3.89033e+06	414.05	0.001202	45.76
1504	3.65065e+07	3.89062e+06	414.06	6.7e-05	19.4
1505	3.65066e+07	3.89046e+06	414.07	0.000301	66.88
1506	3.65067e+07	3.89053e+06	414.1	0.001305	423.71
1507	3.65065e+07	3.89042e+06	414.11	0.000121	15.61
1508	3.65066e+07	3.89062e+06	414.14	0.002085	887
1509	3.65065e+07	3.89071e+06	414.16	0.00078	93.72
1510	3.65063e+07	3.89052e+06	414.16	0.001138	33.05
1511	3.65065e+07	3.89046e+06	414.16	6.3e-05	306.11
1512	3.65066e+07	3.89017e+06	414.16	0.003147	445.45
1513	3.65064e+07	3.89021e+06	414.16	0.000355	446.24
1514	3.65066e+07	3.89041e+06	414.17	0.000322	34.59
1515	3.65066e+07	3.89041e+06	414.17	0.000322	34.59
1516	3.65066e+07	3.89017e+06	414.17	0.002982	280.81
1517	3.65064e+07	3.89077e+06	414.19	0.001208	611.4
1518	3.65065e+07	3.89075e+06	414.21	0.006646	1514.27
1519	3.65066e+07	3.89042e+06	414.28	0.003897	64.65
1520	3.65066e+07	3.89045e+06	414.28	0.002332	63.87
1521	3.65066e+07	3.8902e+06	414.28	0.002875	154.53
1522	3.65064e+07	3.89057e+06	414.29	0.000843	8.2
1523	3.65066e+07	3.8902e+06	414.29	0.001712	758.14
1524	3.65065e+07	3.89076e+06	414.3	0.000307	295.67
1525	3.65063e+07	3.89049e+06	414.34	0.001141	1023.55
1526	3.65066e+07	3.8903e+06	414.35	0.002072	24.35
1527	3.65065e+07	3.89035e+06	414.37	0.000161	187.16
1528	3.65066e+07	3.89019e+06	414.37	0.004731	511.94
1529	3.65063e+07	3.89024e+06	414.38	0.005437	4.79
1530	3.65066e+07	3.89025e+06	414.38	0.001214	64.57
1531	3.65066e+07	3.89028e+06	414.38	0.000182	31.76
1532	3.65066e+07	3.89062e+06	414.41	0.001458	1053.86
1533	3.65066e+07	3.89039e+06	414.43	0.017487	8.11
1534	3.65066e+07	3.89039e+06	414.43	0.005159	56.71
1535	3.65066e+07	3.89039e+06	414.43	0.000941	584.34
1536	3.65067e+07	3.8903e+06	414.43	0.001703	38.12
1537	3.65068e+07	3.89039e+06	414.46	0.0019	21.06
1538	3.65066e+07	3.89061e+06	414.46	0.011703	17.63
1539	3.65066e+07	3.89072e+06	414.47	0.000641	212.77
1540	3.65063e+07	3.89082e+06	414.48	0.000365	237.6
1541	3.65066e+07	3.8908e+06	414.48	0.001138	11.99
1542	3.65064e+07	3.89069e+06	414.49	0.000848	2291.06
1543	3.65066e+07	3.89059e+06	414.49	0.001906	376.2
1544	3.65066e+07	3.89016e+06	414.49	0.004676	608.46
1545	3.65066e+07	3.89025e+06	414.5	0.000352	113.7
1546	3.65063e+07	3890557	414.51	0.000283	304.36
1547	3.65065e+07	3.89037e+06	414.51	0.001565	33.38
1548	3.65066e+07	3.89073e+06	414.52	0.000224	411.1
1549	3.65066e+07	3.89043e+06	414.52	0.001682	67.75
1550	3.65066e+07	3.89022e+06	414.52	0.000681	219.6
1551	3.65066e+07	3.89069e+06	414.53	0.000713	11.05
1552	3.65066e+07	3.89038e+06	414.56	0.000443	35.27
1553	3.65065e+07	3.89027e+06	414.57	9.1e-05	736.73
1554	3.65066e+07	3.89031e+06	414.61	0.000663	93.55
1555	3.65066e+07	3.89054e+06	414.62	0.004378	109.74
1556	3.65066e+07	3.89065e+06	414.65	0.004686	792.3
1557	3.65066e+07	3.89079e+06	414.65	0.000613	48.85
1558	3.65066e+07	3.8904e+06	414.66	0.002473	13.37
1559	3.65066e+07	3.89062e+06	414.67	0.000735	459.25
1560	3.65066e+07	3.89029e+06	414.67	0.005771	47.26
1561	3.65063e+07	3.89019e+06	414.68	0.000947	41.59
1562	3.65066e+07	3.89025e+06	414.71	0.000179	883.97
1563	3.65065e+07	3.89033e+06	414.72	0.000662	14.45
1564	3.65066e+07	3.89039e+06	414.73	0.001297	15.34
1565	3.65066e+07	3.89025e+06	414.73	0.00582	355.91
1566	3.65066e+07	3.89056e+06	414.74	0.000468	1094.83
1567	3.65066e+07	3.89037e+06	414.75	0.004404	206.55
1568	3.65063e+07	3.89058e+06	414.76	0.00019	455.7
1569	3.65063e+07	3.89079e+06	414.78	0.001888	288.28
1570	3.65067e+07	3.89066e+06	414.78	0.002153	840.25
1571	3.65063e+07	3.89062e+06	414.79	5.9e-05	276.07
1572	3.65066e+07	3.89019e+06	414.79	0.005003	534.53
1573	3.65064e+07	3.89036e+06	414.81	0.000129	87.77
1574	3.65066e+07	3.89037e+06	414.81	0.001117	273.86
1575	3.65066e+07	3.89012e+06	414.83	0.003571	337.47
1576	3.65065e+07	3.89049e+06	414.85	0.00073	48.92
1577	3.65066e+07	3.89049e+06	414.85	6.3e-05	75.57
1578	3.65065e+07	3.89042e+06	414.86	0.002155	24.03
1579	3.65066e+07	3.89019e+06	414.86	0.002405	174.61
1580	3.65064e+07	3.89039e+06	414.87	0.002547	12.39
1581	3.65065e+07	3.89052e+06	414.89	2.5e-05	48.46
1582	3.65066e+07	3.89051e+06	414.9	0.001181	151.37
1583	3.65066e+07	3.89051e+06	414.9	0.001181	151.37
1584	3.65066e+07	3.89044e+06	414.9	0.00284	42.86
1585	3.65066e+07	3.89024e+06	414.91	0.002835	25.36
1586	3.65066e+07	3.89027e+06	414.93	0.001215	54.67
1587	3.65064e+07	3.89058e+06	414.94	0.002088	51.26
1588	3.65065e+07	3.89038e+06	414.94	0.001477	132.83
1589	3.65066e+07	3.89062e+06	414.95	0.000787	168.07
1590	3.65066e+07	3.89034e+06	414.96	0.003194	490.65
1591	3.65065e+07	3.89023e+06	414.97	0.000194	94.97
1592	3.65064e+07	3.89015e+06	414.98	3e-05	2145.49
1593	3.65065e+07	3.89016e+06	414.99	0.004012	18.76
1594	3.65066e+07	3.89061e+06	415	0.000556	696.39
1595	3.65066e+07	3.8907e+06	415.01	0.001097	385.93
1596	3.65066e+07	3.89017e+06	415.01	0.009942	219.26
1597	3.65065e+07	3.8902e+06	415.01	0.00073	155.82
1598	3.65066e+07	3.8902e+06	415.02	8.7e-05	63.07
1599	3.65066e+07	3.89066e+06	415.03	0.000907	151.17
1600	3.65067e+07	3.89031e+06	415.03	0.003326	42.75
1601	3.65064e+07	3.89051e+06	415.05	0.000106	31.63
1602	3.65066e+07	3.89073e+06	415.05	0.002685	32.14
1603	3.65065e+07	3.89014e+06	415.05	0.005236	336.89
1604	3.65066e+07	3.89034e+06	415.07	0.005988	522.54
1605	3.65065e+07	3.89068e+06	415.08	0.000276	20.71
1606	3.65066e+07	3.89035e+06	415.08	0.001466	14.25
1607	3.65066e+07	3.89009e+06	415.09	0.005019	58.53
1608	3.65065e+07	3.89019e+06	415.09	0.000127	91.72
1609	3.65066e+07	3.89039e+06	415.1	0.004361	299.65
1610	3.65065e+07	3.89048e+06	415.11	0.004032	51.61
1611	3.65064e+07	3890325	415.12	0.003796	24.68
1612	3.65066e+07	3.89033e+06	415.12	1.7e-05	34.05
1613	3.65063e+07	3.89107e+06	415.16	0.000635	77.42
1614	3.65064e+07	3.8906e+06	415.16	0.00163	9.06
1615	3.65064e+07	3.8906e+06	415.16	0.00163	9.06
1616	3.65066e+07	3.89063e+06	415.19	0.000738	278.56
1617	3.65066e+07	3.89047e+06	415.19	0.000283	17.37
1618	3.65066e+07	3.89043e+06	415.2	0.003221	835.24
1619	3.65066e+07	3.89046e+06	415.21	8.2e-05	56.49
1620	3.65063e+07	3.89054e+06	415.22	0.001177	362.43
1621	3.65066e+07	3.89073e+06	415.23	0.001548	450.41
1622	3.65065e+07	3.89039e+06	415.24	0.002996	2328.58
1623	3.65067e+07	3.8903e+06	415.24	0.00691	93.18
1624	3.65066e+07	3.89043e+06	415.24	0.000641	104.27
1625	3.65065e+07	3.89048e+06	415.25	0.00062	21.67
1626	3.65066e+07	3.8907e+06	415.26	0.000304	1005.51
1627	3.65064e+07	3.89048e+06	415.28	0.002037	101.25
1628	3.65064e+07	3.89038e+06	415.29	0.000644	19.67
1629	3.65064e+07	3.89067e+06	415.3	0.000496	64.15
1630	3.65066e+07	3.89049e+06	415.3	0.003109	870.23
1631	3.65065e+07	3.89015e+06	415.3	0.002337	47.76
1632	3.65066e+07	3.89033e+06	415.32	1.1e-05	71.76
1633	3.65062e+07	3.89079e+06	415.33	0.000162	436.75
1634	3.65066e+07	3.8901e+06	415.34	0.006466	147.58
1635	3.65066e+07	3.89042e+06	415.35	0.00016	62.86
1636	3.65063e+07	3.89023e+06	415.35	0.000179	218.37
1637	3.65063e+07	3.8907e+06	415.37	0.000176	142.36
1638	3.65065e+07	3.89047e+06	415.38	0.00097	46.13
1639	3.65067e+07	3.89067e+06	415.39	0.000247	876.5
1640	3.65066e+07	3.89023e+06	415.4	0.000747	626.56
1641	3.65066e+07	3.89057e+06	415.41	0.001789	203.62
1642	3.65065e+07	3.8904e+06	415.41	0.001731	10.77
1643	3.65066e+07	3.89014e+06	415.41	0.003146	394.88
1644	3.65067e+07	3.89023e+06	415.43	0.002911	93.55
1645	3.65065e+07	3.89084e+06	415.44	0.000153	447.11
1646	3.65066e+07	3.89091e+06	415.46	0.000565	19.33
1647	3.65066e+07	3.8906e+06	415.47	0.001229	561.46
1648	3.65065e+07	3.89032e+06	415.47	0.003192	20.44
1649	3.65065e+07	3.89017e+06	415.49	0.001694	170.04
1650	3.65064e+07	3.89063e+06	415.52	0.001338	775.76
1651	3.65066e+07	3.8905e+06	415.52	0.001116	42.7
1652	3.65066e+07	3.89018e+06	415.53	0.002407	121.6
1653	3.65063e+07	3.8905e+06	415.54	0.001968	404.79
1654	3.65065e+07	3.89036e+06	415.54	0.000724	117.74
1655	3.65066e+07	3.89031e+06	415.54	0.006654	115.81
1656	3.65065e+07	3.89032e+06	415.54	0.002515	39.25
1657	36506623	3.89066e+06	415.55	0.001444	134.36
1658	3.65065e+07	3.8904e+06	415.55	0.00231	20.81
1659	3.65066e+07	3.89022e+06	415.57	0.003523	139.67
1660	3.65066e+07	3.89086e+06	415.58	6.9e-05	17.57
1661	3.65066e+07	3.89036e+06	415.58	0.002709	19.94
1662	3.65066e+07	3.89039e+06	415.59	0.00125	1077.56
1663	3.65064e+07	3.89015e+06	415.59	0.003408	649.35
1664	3.65063e+07	3.89041e+06	415.6	0.003023	26.47
1665	3.65066e+07	3.8903e+06	415.6	0.002098	48.47
1666	3.65065e+07	3.89018e+06	415.6	0.000306	336.35
1667	3.65067e+07	3.8907e+06	415.61	0.002473	1841.55
1668	3.65064e+07	3.8907e+06	415.63	0.000803	719.79
1669	3.65066e+07	3.89011e+06	415.64	0.007305	225.07
1670	3.65066e+07	3.89016e+06	415.65	0.009154	19.49
1671	3.65066e+07	3.89072e+06	415.65	0.000518	38.19
1672	3.65066e+07	3.89067e+06	415.67	0.00539	65.8
1673	3.65064e+07	3.89059e+06	415.68	0.006918	529.12
1674	3.65066e+07	3890173	415.68	0.002358	262.93
1675	3.65064e+07	3.89017e+06	415.68	0.000284	186.62
1676	3.65065e+07	3.8908e+06	415.7	0.000461	166.93
1677	3.65066e+07	3.8905e+06	415.7	0.000834	56.16
1678	3.65066e+07	3.89072e+06	415.73	0.001023	67.11
1679	3.65066e+07	3.89058e+06	415.73	0.00052	148.55
1680	3.65065e+07	3.89035e+06	415.75	0.006969	46.49
1681	3.65065e+07	3.89081e+06	415.77	8.2e-05	836.79
1682	3.65065e+07	3.89045e+06	415.77	0.001748	13.35
1683	3.65064e+07	3.89028e+06	415.77	0.000351	231.66
1684	3.65063e+07	3.89065e+06	415.78	0.001512	530.1
1685	3.65064e+07	3.89036e+06	415.79	0.001308	19.12
1686	3.65066e+07	3.89029e+06	415.81	0.000101	61.98
1687	3.65065e+07	3.89051e+06	415.83	0.00052	710.48
1688	3.65065e+07	3.89072e+06	415.85	0.000297	127.9
1689	3.65065e+07	3.89006e+06	415.85	0.006947	8.44
1690	3.65066e+07	3.89041e+06	415.87	0.003378	25.63
1691	3.65066e+07	3.89016e+06	415.87	0.006189	49.37
1692	3.65064e+07	3.89081e+06	415.88	0.001745	1552.28
1693	3.65066e+07	3.89017e+06	415.88	0.003362	117.01
1694	3.65064e+07	3.89013e+06	415.88	0.003249	236.74
1695	3.65064e+07	3.89036e+06	415.89	0.002272	18.26
1696	3.65065e+07	3.89029e+06	415.89	0.000327	63.16
1697	3.65066e+07	3.89029e+06	415.89	0.002643	273.07
1698	3.65062e+07	3.89089e+06	415.9	0	905.27
1699	3.65064e+07	3.89031e+06	415.91	0.003208	28.29
1700	3.65066e+07	3.89075e+06	415.93	0.000477	298.56
1701	3.65066e+07	3.89063e+06	415.93	0.002769	261.58
1702	3.65066e+07	3.89026e+06	415.94	0.000262	30.15
1703	3.65066e+07	3.89042e+06	415.95	0.000248	271.84
1704	3.65064e+07	3.89077e+06	415.96	0.000268	203.37
1705	3.65063e+07	3.89076e+06	415.96	0.000308	315.99
1706	3.65066e+07	3.8908e+06	415.97	0.000425	47.05
1707	3.65067e+07	3.89063e+06	415.97	0.001464	253.47
1708	3.65066e+07	3.89021e+06	415.97	0.002107	478.02
1709	3.65067e+07	3.89024e+06	415.99	0.000848	52.74
1710	3.65067e+07	3.8902e+06	416	0.001421	51.97
1711	3.65066e+07	3.89026e+06	416	0.00169	222.23
1712	3.65064e+07	3.89041e+06	416.01	0.000482	68.18
1713	3.65067e+07	3.89059e+06	416.02	0.008911	731.16
1714	3.65065e+07	3.89037e+06	416.02	0.003004	255.32
1715	3.65066e+07	3.89041e+06	416.03	0.000206	36.35
1716	3.65066e+07	3.8902e+06	416.04	0.002069	1081.55
1717	3.65067e+07	3.89034e+06	416.05	0.170613	42.74
1718	3.65066e+07	3.89033e+06	416.06	2e-06	23.35
1719	3.65066e+07	3.89041e+06	416.07	0.000652	45.2
1720	3.65064e+07	3.89009e+06	416.09	4.1e-05	17.23
1721	3.65064e+07	3.89009e+06	416.09	4.1e-05	17.23
1722	3.65066e+07	3.89043e+06	416.1	0.002607	507.12
1723	3.65063e+07	3.89047e+06	416.11	0.006386	491.19
1724	3.65066e+07	3.8904e+06	416.12	0.003458	29.53
1725	3.65065e+07	3.89037e+06	416.12	0.0008	93.84
1726	3.65063e+07	3.89072e+06	416.14	0.000438	851.34
1727	3.65065e+07	3.8905e+06	416.14	0.001584	25.57
1728	3.65064e+07	3.89053e+06	416.16	0.000632	151.36
1729	3.65065e+07	3.89038e+06	416.16	0.000407	13.58
1730	3.65065e+07	3.89017e+06	416.16	0.002433	255.58
1731	3.65066e+07	3.89037e+06	416.18	0.001994	30.17
1732	3.65064e+07	3.89048e+06	416.19	0.00314	118
1733	3.65066e+07	3.89023e+06	416.21	0.000846	360.12
1734	3.65066e+07	3.89013e+06	416.21	0.006542	311.13
1735	3.65063e+07	3.8902e+06	416.23	0.001734	543.57
1736	3.65063e+07	3.89077e+06	416.25	0.002105	316.13
1737	3.65064e+07	3.89003e+06	416.25	0.000268	19.2
1738	3.65064e+07	3.89003e+06	416.25	0.000268	19.2
1739	3.65063e+07	3.89056e+06	416.28	0.003136	63.72
1740	3.65063e+07	3.89085e+06	416.29	0.000585	997.99
1741	3.65066e+07	3.8904e+06	416.3	0.002668	22.34
1742	3.65066e+07	3.89019e+06	416.3	0.004211	232.12
1743	3.65062e+07	3.89055e+06	416.31	0.003414	128.21
1744	3.65066e+07	3.89022e+06	416.31	0.002337	165.78
1745	3.65066e+07	3.8907e+06	416.33	0.000825	339.68
1746	3.65066e+07	3.8904e+06	416.35	0.010569	210.3
1747	3.65066e+07	3.89065e+06	416.35	0.000836	31
1748	3.65066e+07	3.89082e+06	416.35	0.00222	11.25
1749	3.65065e+07	3.89075e+06	416.36	0.001802	1531.32
1750	3.65065e+07	3.89038e+06	416.36	0.000866	44.77
1751	3.65066e+07	3.89025e+06	416.38	0.003653	40.05
1752	3.65064e+07	3.89038e+06	416.39	0.015242	46.86
1753	3.65066e+07	3.89044e+06	416.39	0.000771	94.55
1754	3.65064e+07	3.89038e+06	416.39	0.000247	13.37
1755	3.65066e+07	3.89055e+06	416.4	0.001853	141.83
1756	3.65066e+07	3.8902e+06	416.4	0.004751	644.27
1757	3.65064e+07	3.89033e+06	416.44	0.002476	34.71
1758	3.65065e+07	3.89024e+06	416.44	9.8e-05	70.5
1759	3.65066e+07	3.89036e+06	416.45	0.000103	11.28
1760	3.65066e+07	3.89042e+06	416.46	0.003602	125.65
1761	3.65067e+07	3.89044e+06	416.48	0.001718	173.05
1762	3.65064e+07	3.89066e+06	416.49	0.000581	154.71
1763	3.65063e+07	3.89031e+06	416.5	0.000209	105.16
1764	3.65066e+07	3.89047e+06	416.53	0.00294	27.84
1765	3.65063e+07	3.89049e+06	416.54	0.002392	208.57
1766	3.65066e+07	3.89048e+06	416.55	0.002302	33.14
1767	3.65066e+07	3.89074e+06	416.58	0.000668	198.03
1768	3.65067e+07	3.89028e+06	416.59	0.003677	74.84
1769	3.65066e+07	3.89026e+06	416.59	1.2e-05	428.19
1770	3.65066e+07	3890648	416.6	0.001901	808.83
1771	3.65065e+07	3.89033e+06	416.6	1.3e-05	79.98
1772	3.65067e+07	3.8902e+06	416.6	0.002998	21.38
1773	3.65067e+07	3.8902e+06	416.6	0.002998	21.38
1774	3.65066e+07	3.89036e+06	416.6	7e-06	9.17
1775	3.65063e+07	3.89068e+06	416.62	0.00183	609.76
1776	3.65064e+07	3.89037e+06	416.62	0.000592	64.21
1777	3.65064e+07	3.89048e+06	416.63	0.001042	74.3
1778	3.65066e+07	3.89045e+06	416.64	0.000972	25.75
1779	3.65066e+07	3.89075e+06	416.66	0.000417	49.53
1780	3.65066e+07	3.8902e+06	416.67	0.001583	264.65
1781	3.65063e+07	3.8905e+06	416.68	0.00626	39.49
1782	3.65067e+07	3.89042e+06	416.69	0.009686	9.11
1783	3.65066e+07	3.89065e+06	416.7	0.000168	551.41
1784	3.65066e+07	3.89074e+06	416.72	6.4e-05	578.43
1785	3.65063e+07	3.89068e+06	416.72	0.000265	1647.15
1786	3.65066e+07	3.89036e+06	416.73	0.004302	1114.52
1787	3.65066e+07	3.89038e+06	416.73	0.006255	189.62
1788	3.65063e+07	3.8902e+06	416.73	0.00097	15.74
1789	3.65063e+07	3.8902e+06	416.73	0.00097	15.74
1790	3.65065e+07	3.89024e+06	416.74	0.000914	1261.81
1791	3.65065e+07	3.89061e+06	416.75	0.000542	16.06
1792	3.65066e+07	3.89019e+06	416.77	0.002524	96.89
1793	3.65065e+07	3.89011e+06	416.78	0.00189	210.27
1794	3.65066e+07	3.89022e+06	416.78	0.000922	163.48
1795	3.65066e+07	3.89074e+06	416.81	0.000647	129.63
1796	3.65067e+07	3.89043e+06	416.83	0.003046	44.44
1797	3.65065e+07	3.89042e+06	416.84	0.003346	54.42
1798	3.65066e+07	3.8902e+06	416.86	0.003003	233.45
1799	3.65065e+07	3.89018e+06	416.87	0.004229	85.91
1800	3.65066e+07	3.89042e+06	416.88	0.000197	80.1
1801	3.65065e+07	3.89027e+06	416.88	0.00239	496.07
1802	3.65066e+07	3.89076e+06	416.92	0.001495	130.57
1803	3.65066e+07	3.89032e+06	416.92	7.2e-05	27.11
1804	3.65064e+07	3.89076e+06	416.94	0.000265	983.17
1805	3.65066e+07	3.89054e+06	416.94	0.002172	94.18
1806	3.65066e+07	3.89044e+06	416.94	0.001615	21.33
1807	3.65066e+07	3.89028e+06	416.94	0.00018	193.6
1808	3.65066e+07	3.89049e+06	416.95	0.001698	40.46
1809	3.65063e+07	3.89036e+06	416.97	0.000607	40.81
1810	3.65066e+07	3.89019e+06	416.97	0.000578	494.03
1811	3.65067e+07	3.89078e+06	416.98	1e-06	4.76
1812	3.65066e+07	3.89078e+06	416.99	0.007566	87.34
1813	3.65065e+07	3.89027e+06	416.99	0.001654	12.86
1814	3.65066e+07	3.89022e+06	417	0.005089	5.65
1815	3.65067e+07	3.89065e+06	417.01	0.001189	667.46
1816	3.65064e+07	3.8903e+06	417.01	0.001943	17.74
1817	3.65066e+07	3.89066e+06	417.02	0.001541	28.16
1818	3.65065e+07	3.89037e+06	417.02	0.012362	34.04
1819	3.65066e+07	3.89025e+06	417.02	0.003066	157.45
1820	3.65066e+07	3.89027e+06	417.03	0.000264	33.21
1821	3.65065e+07	3.89041e+06	417.04	0.002706	19.36
1822	3.65066e+07	3.89035e+06	417.04	0.000737	694.13
1823	3.65065e+07	3.89034e+06	417.04	0.000328	126.06
1824	3.65065e+07	3.89039e+06	417.05	0.004576	36.14
1825	3.65066e+07	3.89032e+06	417.05	0.000708	99.44
1826	3.65066e+07	3.89017e+06	417.06	0.002558	559.28
1827	3.65063e+07	3.89043e+06	417.07	0.000824	97.39
1828	3.65066e+07	3.89043e+06	417.07	0.001657	146.02
1829	3.65065e+07	3.89021e+06	417.09	0.001118	274.75
1830	3.65067e+07	3.89064e+06	417.1	0.000996	358.76
1831	3.65066e+07	3.89067e+06	417.1	0.000799	29.35
1832	3.65066e+07	3.8908e+06	417.1	0.005048	14.24
1833	3.65065e+07	3.89038e+06	417.1	0.000372	10.84
1834	3.65063e+07	3.89069e+06	417.13	0.00038	1182.63
1835	3.65066e+07	3.89054e+06	417.14	0.001369	17.66
1836	3.65064e+07	3.89063e+06	417.15	4.9e-05	223.24
1837	3.65063e+07	3.8907e+06	417.17	0.000202	103.25
1838	3.65064e+07	3.89068e+06	417.17	7.2e-05	79.85
1839	3.65066e+07	3.89043e+06	417.18	0.003111	950.31
1840	3.65066e+07	3.89025e+06	417.22	0.000235	905.83
1841	3.65066e+07	3.89043e+06	417.23	0.000249	110.31
1842	3.65066e+07	3.89046e+06	417.24	0.00302	89.41
1843	3.65066e+07	3.89043e+06	417.25	0.000248	110.31
1844	3.65067e+07	3.89064e+06	417.26	0.008263	1940.38
1845	3.65066e+07	3.89054e+06	417.27	6.4e-05	295.27
1846	3.65065e+07	3.89061e+06	417.28	0.000243	340.45
1847	3.65066e+07	3.89054e+06	417.3	0.00053	325.1
1848	3.65066e+07	3.89032e+06	417.3	0.00014	45.28
1849	3.65066e+07	3.89041e+06	417.31	0.005993	111.99
1850	3.65064e+07	3.89054e+06	417.31	0.000264	21.63
1851	3.65064e+07	3.89047e+06	417.31	0.000875	32.55
1852	3.65064e+07	3.89045e+06	417.32	2e-06	18.45
1853	3.65066e+07	3.89026e+06	417.32	0.000326	167.58
1854	3.65065e+07	3.89052e+06	417.33	0.000815	114.9
1855	3.65064e+07	3.89064e+06	417.34	4e-05	872.06
1856	3.65066e+07	3.89015e+06	417.34	0.001897	10.29
1857	3.65065e+07	3.89074e+06	417.35	0.000241	1240.75
1858	3.65065e+07	3.89049e+06	417.35	0.000299	39.01
1859	3.65066e+07	3.89026e+06	417.35	0.00387	34.62
1860	3.65064e+07	3.89027e+06	417.37	0.000281	172.63
1861	3.65065e+07	3.89063e+06	417.38	0.001879	345.09
1862	3.65066e+07	3.89084e+06	417.38	0.001411	14.71
1863	3.65065e+07	3.89073e+06	417.4	0.000483	442.52
1864	3.65065e+07	3.89055e+06	417.4	0.000207	78.14
1865	3.65065e+07	3.8905e+06	417.4	0.000159	10.31
1866	3.65066e+07	3.89015e+06	417.41	0.000544	29.51
1867	3.65066e+07	3.89073e+06	417.42	5e-06	55.78
1868	3.65066e+07	3.89026e+06	417.45	0.002499	171.96
1869	3.65066e+07	3.89019e+06	417.45	0.003902	297.55
1870	3.65066e+07	3.89025e+06	417.45	0.005333	321.44
1871	3.65066e+07	3.89022e+06	417.47	0.00061	103.51
1872	3.65067e+07	3.89062e+06	417.48	0.000182	211.49
1873	3.65066e+07	3.8902e+06	417.5	0.001383	438.85
1874	3.65066e+07	3.89054e+06	417.51	0.001658	43.6
1875	3.65066e+07	3.89027e+06	417.53	0.02019	20.64
1876	3.65066e+07	3.89027e+06	417.53	0.009962	16.47
1877	3.65065e+07	3.8903e+06	417.53	0.003827	138.1
1878	3.65065e+07	3.89013e+06	417.53	0.002046	139.57
1879	3.65065e+07	3.8901e+06	417.53	0.002609	130.28
1880	3.65066e+07	3.89034e+06	417.53	0.001086	30.17
1881	3.65066e+07	3.89032e+06	417.53	0.001524	99.21
1882	3.65066e+07	3.8902e+06	417.53	0.000304	226.53
1883	3.65066e+07	3.89026e+06	417.53	0.006359	20.14
1884	3.65064e+07	3.89013e+06	417.53	0.003498	20.84
1885	3.65066e+07	3.89014e+06	417.53	0.004683	221.11
1886	3.65066e+07	3.89017e+06	417.53	0.000857	30.22
1887	3.65064e+07	3.89019e+06	417.53	0.000161	37.45
1888	3.65064e+07	3890139	417.53	0.008184	44.28
1889	3.65065e+07	3.89042e+06	417.53	0.00128	680.65
1890	3.65066e+07	3.89013e+06	417.53	0.004007	479.39
1891	3.65066e+07	3.89013e+06	417.53	0.005422	354.36
1892	3.65063e+07	3.89048e+06	417.54	0.001345	29.55
1893	3.65063e+07	3.89076e+06	417.55	0.000238	516.16
1894	3.65065e+07	3.89051e+06	417.55	0.000621	86.75
1895	3.65066e+07	3.89026e+06	417.55	0.004272	22.33
1896	3.65066e+07	3.89029e+06	417.55	0.000494	21.37
1897	3.65065e+07	3.89069e+06	417.56	0.002171	52.34
1898	3.65066e+07	3.89039e+06	417.56	0.000473	27.86
1899	3.65064e+07	3.89065e+06	417.6	0.000328	164.59
1900	3.65066e+07	3.89026e+06	417.6	0.003433	18.07
1901	3.65066e+07	3.89061e+06	417.6	0.0021	23.8
1902	3.65067e+07	3.89027e+06	417.62	0.006381	24.86
1903	3.65064e+07	3.89024e+06	417.64	0.000965	42.09
1904	3.65063e+07	3.89028e+06	417.66	0.000256	16.2
1905	3.65063e+07	3.89028e+06	417.66	0.000256	16.2
1906	3.65066e+07	3.89024e+06	417.66	0.00142	129.09
1907	3.65064e+07	3.89071e+06	417.68	0.00015	108.19
1908	3.65064e+07	3.8906e+06	417.69	1.2e-05	188.04
1909	3.65066e+07	3.89049e+06	417.69	0.001352	236.27
1910	3.65066e+07	3.89058e+06	417.69	0.000407	216.35
1911	3.65066e+07	3.89019e+06	417.7	0.001321	571.07
1912	3.65066e+07	3.89025e+06	417.72	0.00025	218.2
1913	3.65063e+07	3890604	417.74	0.000183	75.95
1914	3.65064e+07	3.89024e+06	417.74	0.00024	23.97
1915	3.65065e+07	3.89075e+06	417.75	0.000367	113.9
1916	3.65064e+07	3.89071e+06	417.77	0.000109	293.54
1917	3.65066e+07	3.89044e+06	417.77	0.003851	27.31
1918	3.65066e+07	3.89027e+06	417.79	0.007514	114.18
1919	3.65065e+07	3.89077e+06	417.8	0.000354	156.27
1920	3.65066e+07	3.89073e+06	417.8	6.9e-05	62.1
1921	3.65066e+07	3.89021e+06	417.8	0.003925	85.8
1922	3.65063e+07	3.89023e+06	417.8	0.000332	833.02
1923	3.65066e+07	3.89015e+06	417.81	0.003254	228.24
1924	3.65066e+07	3.89055e+06	417.82	0.004664	866.94
1925	3.65064e+07	3.89036e+06	417.82	0.001793	91.07
1926	3.65067e+07	3.89031e+06	417.84	0.002298	118.09
1927	3.65066e+07	3.89061e+06	417.85	0.00332	16.63
1928	3.65066e+07	3.89079e+06	417.89	0.000385	159.49
1929	3.65065e+07	3.89034e+06	417.9	4e-06	135.48
1930	3.65066e+07	3.89039e+06	417.91	0.002456	18.5
1931	3.65063e+07	3.89073e+06	417.94	0.000661	1030.08
1932	3.65066e+07	3.89037e+06	417.96	0.000647	13
1933	3.65064e+07	3.8906e+06	417.97	0.000459	321.61
1934	3.65065e+07	3.89056e+06	417.98	0.00017	928.07
1935	3.65066e+07	3890158	417.98	0.005852	101.46
1936	3.65066e+07	3.89097e+06	418	0.000475	22.12
1937	3.65064e+07	3.89026e+06	418	9.1e-05	111.08
1938	3.65066e+07	3.89023e+06	418.06	0.002233	271.25
1939	3.65065e+07	3.89051e+06	418.07	0.000497	20.42
1940	3.65066e+07	3.8904e+06	418.07	0.00088	30.13
1941	3.65065e+07	3.89025e+06	418.07	0.000719	67.32
1942	3.65063e+07	3.89066e+06	418.08	1e-05	137.9
1943	3.65064e+07	3.89044e+06	418.1	0.000939	114.25
1944	3.65066e+07	3.89026e+06	418.1	0.000458	699.52
1945	3.65066e+07	3.89072e+06	418.12	0.000432	136.88
1946	3.65066e+07	3.89008e+06	418.13	0.001327	206.97
1947	3.65066e+07	3.89008e+06	418.13	0.001327	206.97
1948	3.65065e+07	3.89057e+06	418.15	9.6e-05	126.54
1949	3.65066e+07	3.89042e+06	418.17	0.001639	671.22
1950	3.65066e+07	3.89017e+06	418.17	0.003196	319.87
1951	3.65066e+07	3.8902e+06	418.18	0.00116	857.15
1952	3.65065e+07	3.89021e+06	418.19	0.000685	48.64
1953	3.65066e+07	3.89014e+06	418.19	0.005248	300.64
1954	3.65066e+07	3.89016e+06	418.24	0.004678	724.09
1955	3.65066e+07	3.8903e+06	418.26	0.000559	52.8
1956	3.65063e+07	3.89042e+06	418.27	0.000907	16.91
1957	3.65065e+07	3.89058e+06	418.28	0.003022	185.57
1958	3.65067e+07	3.89061e+06	418.28	0.000848	26.11
1959	3.65066e+07	3.89036e+06	418.28	0.000348	715.79
1960	3.65066e+07	3.89065e+06	418.29	0.001612	719.67
1961	3.65063e+07	3.8906e+06	418.33	0.001292	241.71
1962	3.65066e+07	3.8904e+06	418.33	0.008517	53.69
1963	3.65065e+07	3.89042e+06	418.34	0.000842	156.58
1964	3.65064e+07	3.89063e+06	418.37	0.002315	744.07
1965	3.65066e+07	3.89061e+06	418.39	0.000204	33.35
1966	3.65066e+07	3.8904e+06	418.39	3.4e-05	16.8
1967	3.65064e+07	3.89045e+06	418.4	0.000843	25.7
1968	3.65065e+07	3.89049e+06	418.41	0.002601	33.99
1969	3.65066e+07	3.89046e+06	418.42	0.000509	149.3
1970	3.65066e+07	3.89068e+06	418.45	0.002592	125.1
1971	3.65066e+07	3.89044e+06	418.45	0.00053	57.79
1972	3.65066e+07	3.89041e+06	418.47	0.002821	53.01
1973	3.65065e+07	3.89044e+06	418.49	0.003439	17.52
1974	3.65066e+07	3.8907e+06	418.5	0.000493	89.97
1975	3.65066e+07	3.89045e+06	418.5	0.000855	22.41
1976	3.65065e+07	3.89025e+06	418.5	0.000124	194.16
1977	3.65066e+07	3.89019e+06	418.51	0.000651	112
1978	3.65065e+07	3.8906e+06	418.52	0.004757	94.79
1979	3.65064e+07	3.89086e+06	418.53	0.000144	590.23
1980	3.65067e+07	3.89013e+06	418.53	0.002007	41.64
1981	3.65066e+07	3.89012e+06	418.53	0.005673	102.91
1982	3.65066e+07	3.89073e+06	418.54	0.001135	189.87
1983	3.65066e+07	3.89052e+06	418.54	0.002324	14.88
1984	3.65065e+07	3.89033e+06	418.56	0.003697	34.05
1985	3.65064e+07	3.89052e+06	418.58	1.5e-05	95.42
1986	3.65066e+07	3.89038e+06	418.58	0.000593	154.69
1987	3.65065e+07	3.89061e+06	418.6	0.000699	115.86
1988	3.65066e+07	3.89048e+06	418.6	0.001556	8.43
1989	3.65065e+07	3.89059e+06	418.62	0.002361	167.1
1990	3.65067e+07	3.89052e+06	418.63	0.002097	944.42
1991	3.65066e+07	3.89014e+06	418.63	0.003712	147.53
1992	3.65064e+07	3.89058e+06	418.65	0.007128	379.95
1993	3.65064e+07	3.89042e+06	418.65	0.003399	93.39
1994	3.65063e+07	3.89034e+06	418.67	0.004451	73.06
1995	3.65066e+07	3.89076e+06	418.68	0.000142	81.5
1996	3.65064e+07	3.89062e+06	418.68	0.010124	752.16
1997	3.65067e+07	3.89059e+06	418.68	0.001243	52.06
1998	3.65063e+07	3.89041e+06	418.7	0.003741	32.06
1999	3.65065e+07	3.89083e+06	418.72	0.00024	1267.32
[truncated: 10,786 more rows]
