# Supplementary material for: Study on the damage characteristics of overburden of mining roof in deeply buried coal seam
Source: Sci Rep. 2022 Jul 1;12:11141. doi: 10.1038/s41598-022-15220-8 (PMC9249900; doi:10.1038/s41598-022-15220-8)
Supplement: Supplementary file 2 — Supplementary Information 2. [file 41598_2022_15220_MOESM2_ESM.xls]

## Sheet: 20210704
czd701	x	0	z
101	0.258	-2.1259	-1.0185
102	0.4094	-2.1266	-1.0204
103	0.5589	-2.1271	-1.019
104	0.7092	-2.1274	-1.0189
105	0.8614	-2.128	-1.0201
106	1.0107	-2.1281	-1.0209
107	1.1588	-2.1289	-1.0206
108	1.3101	-2.13	-1.0193
109	1.4615	-2.1309	-1.014
110	1.6121	-2.1318	-1.0137
111	1.761	-2.1332	-1.0097
201	0.2554	-2.1242	-0.8768
202	0.4047	-2.1253	-0.8765
203	0.552	-2.125	-0.8762
204	0.7036	-2.1259	-0.8748
205	0.8549	-2.1271	-0.8746
206	1.0054	-2.1277	-0.8733
207	1.1513	-2.1287	-0.8724
208	1.2996	-2.1293	-0.8727
209	1.4521	-2.1307	-0.8713
210	1.6001	-2.1316	-0.8707
211	1.7518	-2.133	-0.8696
301	0.2542	-2.1243	-0.6323
302	0.4021	-2.1249	-0.6252
303	0.5521	-2.1244	-0.6255
304	0.7029	-2.1258	-0.6237
305	0.8515	-2.1263	-0.6249
306	1.0013	-2.1275	-0.624
307	1.1514	-2.1282	-0.6221
308	1.3029	-2.1303	-0.6234
309	1.4543	-2.1308	-0.6212
310	1.6032	-2.132	-0.6197
311	1.753	-2.1335	-0.6162
401	0.2529	-2.1244	-0.3683
402	0.4016	-2.1246	-0.3652
403	0.5463	-2.1249	-0.3666
404	0.6982	-2.1254	-0.3605
405	0.8495	-2.1266	-0.3603
406	1.0033	-2.1271	-0.3597
407	1.1528	-2.1283	-0.3588
408	1.302	-2.1297	-0.3565
409	1.4568	-2.1311	-0.3532
410	1.605	-2.1329	-0.3561
411	1.7556	-2.1346	-0.3542
501	0.2558	-2.1249	-0.0376
502	0.408	-2.1257	-0.0353
503	0.56	-2.1266	-0.0343
504	0.7107	-2.1277	-0.0331
505	0.8577	-2.1289	-0.0318
506	1.0089	-2.1304	-0.0306
507	1.1604	-2.1309	-0.0322
508	1.3102	-2.1327	-0.0287
509	1.4618	-2.1346	-0.0282
510	1.61	-2.1358	-0.0289
511	1.761	-2.137	-0.0276
601	0.2508	-2.1225	0.2232
602	0.4017	-2.1236	0.223
603	0.5515	-2.1241	0.2242
604	0.7022	-2.1252	0.2241
605	0.8489	-2.1262	0.2254
606	0.9985	-2.1278	0.2262
607	1.1485	-2.1294	0.2259
608	1.2993	-2.1313	0.2254
609	1.4466	-2.1331	0.228
610	1.5963	-2.1352	0.229
611	1.7496	-2.1375	0.2279
701	0.2485	-2.1237	0.4604
702	0.4005	-2.1248	0.4605
703	0.5501	-2.1257	0.462
704	0.6979	-2.1265	0.4637
705	0.8475	-2.1293	0.4625
706	0.9977	-2.1318	0.4659
707	1.1461	-2.1326	0.4654
708	1.2962	-2.1348	0.4679
709	1.4472	-2.1367	0.4762
710	1.6018	-2.1383	0.4745
711	1.747	-2.1401	0.4717
1101	0.2585	-2.1252	-1.0177		0.258
1102	0.4097	-2.126	-1.0202		0.4094
1103	0.5594	-2.1269	-1.0191		0.5589
1104	0.7097	-2.1273	-1.019		0.7092
1105	0.862	-2.1279	-1.0201		0.8614
1106	1.0113	-2.1282	-1.021		1.0107
1107	1.1592	-2.1286	-1.0203		1.1588
1108	1.3109	-2.1302	-1.0193		1.3101
1109	1.4619	-2.1304	-1.0138		1.4615
1110	1.6126	-2.1315	-1.0133		1.6121
1111	1.7617	-2.133	-1.0096		1.761
1201	0.256	-2.1243	-0.8767		0.2554
1202	0.4052	-2.1253	-0.8763		0.4047
1203	0.5524	-2.1249	-0.8763		0.552
1204	0.7044	-2.1264	-0.875		0.7036
1205	0.8555	-2.127	-0.8746		0.8549
1206	1.0058	-2.1275	-0.8731		1.0054
1207	1.1519	-2.1285	-0.8723		1.1513
1208	1.3001	-2.1292	-0.8726		1.2996
1209	1.4523	-2.1303	-0.871		1.4521
1210	1.6002	-2.1311	-0.8704		1.6001
1211	1.7522	-2.1326	-0.8691		1.7518
1301	0.2547	-2.1241	-0.6324		0.2542
1302	0.4024	-2.1246	-0.625		0.4021
1303	0.5529	-2.125	-0.6256		0.5521
1304	0.7034	-2.1259	-0.6238		0.7029
1305	0.852	-2.1261	-0.6249		0.8515
1306	1.0019	-2.1276	-0.6242		1.0013
1307	1.1523	-2.1282	-0.622		1.1514
1308	1.3036	-2.1301	-0.6233		1.3029
1309	1.455	-2.1307	-0.6212		1.4543
1310	1.6039	-2.1318	-0.6196		1.6032
1311	1.7534	-2.1331	-0.6162		1.753
1401	0.2535	-2.1244	-0.3684		0.2529
1402	0.4022	-2.1247	-0.3654		0.4016
1403	0.5469	-2.1252	-0.3667		0.5463
1404	0.6987	-2.1252	-0.3606		0.6982
1405	0.8496	-2.1261	-0.3601		0.8495
1406	1.0037	-2.1272	-0.3596		1.0033
1407	1.153	-2.1279	-0.3587		1.1528
1408	1.3024	-2.1294	-0.3563		1.302
1409	1.4571	-2.1306	-0.3532		1.4568
1410	1.6055	-2.1326	-0.3561		1.605
1411	1.7563	-2.1343	-0.3541		1.7556
1501	0.2559	-2.1247	-0.0377		0.2558
1502	0.4083	-2.1256	-0.0354		0.408
1503	0.5605	-2.126	-0.0341		0.56
1504	0.7112	-2.1275	-0.0333		0.7107
1505	0.8583	-2.1289	-0.0317		0.8577
1506	1.0092	-2.1298	-0.0307		1.0089
1507	1.1608	-2.1304	-0.0321		1.1604
1508	1.3105	-2.1324	-0.0287		1.3102
1509	1.4623	-2.1343	-0.0283		1.4618
1510	1.6105	-2.1355	-0.0291		1.61
1511	1.7612	-2.1365	-0.0276		1.761
1601	0.2515	-2.1225	0.2232		0.2508
1602	0.402	-2.1228	0.2231		0.4017
1603	0.5521	-2.1243	0.2242		0.5515
1604	0.7024	-2.1247	0.2241		0.7022
1605	0.8494	-2.1263	0.2253		0.8489
1606	0.9987	-2.1278	0.2261		0.9985
1607	1.1487	-2.1292	0.2257		1.1485
1608	1.2992	-2.1307	0.2249		1.2993
1609	1.447	-2.1327	0.2282		1.4466
1610	1.5963	-2.1343	0.2289		1.5963
1611	1.7501	-2.1371	0.2278		1.7496
1701	0.2487	-2.123	0.4599		0.2485
1702	0.4006	-2.1241	0.4609		0.4005
1703	0.5504	-2.1251	0.4617		0.5501
1704	0.6984	-2.1264	0.4636		0.6979
1705	0.8478	-2.1289	0.4623		0.8475
1706	0.9981	-2.1313	0.4658		0.9977
1707	1.1462	-2.1321	0.4654		1.1461
1708	1.2962	-2.1339	0.4676		1.2962
1709	1.4475	-2.1362	0.476		1.4472
1710	1.6019	-2.1374	0.4742		1.6018
1711	1.7466	-2.1391	0.4714		1.747
2101	0.2584	-2.125	-1.0179		0.258
2102	0.4096	-2.1255	-1.02		0.4094
2103	0.5589	-2.1259	-1.0186		0.5589
2104	0.7093	-2.1266	-1.0187		0.7092
2105	0.8615	-2.1269	-1.0197		0.8614
2106	1.0107	-2.1271	-1.0204		1.0107
2107	1.1586	-2.1275	-1.02		1.1588
2108	1.31	-2.1287	-1.0186		1.3101
2109	1.4612	-2.1295	-1.0133		1.4615
2110	1.6118	-2.1305	-1.0128		1.6121
2111	1.7611	-2.1322	-1.0092		1.761
2201	0.2558	-2.1233	-0.8762		0.2554
2202	0.4049	-2.1241	-0.8758		0.4047
2203	0.5523	-2.1243	-0.876		0.552
2204	0.7039	-2.1252	-0.8745		0.7036
2205	0.8551	-2.1265	-0.8743		0.8549
2206	1.0057	-2.1269	-0.8728		1.0054
2207	1.1516	-2.1279	-0.8721		1.1513
2208	1.2995	-2.1284	-0.8723		1.2996
2209	1.4521	-2.1299	-0.8709		1.4521
2210	1.6	-2.1306	-0.8703		1.6001
2211	1.7518	-2.132	-0.869		1.7518
2301	0.2546	-2.1237	-0.6322		0.2542
2302	0.4024	-2.1239	-0.6248		0.4021
2303	0.5528	-2.1245	-0.6256		0.5521
2304	0.703	-2.125	-0.6235		0.7029
2305	0.8518	-2.126	-0.6248		0.8515
2306	1.0016	-2.1269	-0.624		1.0013
2307	1.152	-2.1279	-0.6219		1.1514
2308	1.3032	-2.1294	-0.6232		1.3029
2309	1.4545	-2.1301	-0.621		1.4543
2310	1.6036	-2.1316	-0.6196		1.6032
2311	1.7532	-2.1329	-0.6161		1.753
2401	0.2534	-2.1239	-0.3683		0.2529
2402	0.4021	-2.1244	-0.3655		0.4016
2403	0.547	-2.1249	-0.3668		0.5463
2404	0.6984	-2.1248	-0.3608		0.6982
2405	0.8495	-2.1258	-0.3601		0.8495
2406	1.0034	-2.1267	-0.3597		1.0033
2407	1.153	-2.1278	-0.3588		1.1528
2408	1.3024	-2.1292	-0.3564		1.302
2409	1.4572	-2.1308	-0.3534		1.4568
2410	1.6055	-2.1325	-0.3563		1.605
2411	1.7558	-2.1339	-0.3542		1.7556
2501	0.256	-2.1245	-0.0377		0.2558
2502	0.4085	-2.1256	-0.0355		0.408
2503	0.5605	-2.1262	-0.0342		0.56
2504	0.7111	-2.1274	-0.0335		0.7107
2505	0.8581	-2.1284	-0.0317		0.8577
2506	1.009	-2.1297	-0.0306		1.0089
2507	1.1605	-2.1303	-0.0321		1.1604
2508	1.3105	-2.1323	-0.0288		1.3102
2509	1.4622	-2.1341	-0.0281		1.4618
2510	1.6101	-2.1354	-0.0292		1.61
2511	1.7611	-2.1367	-0.0276		1.761
2601	0.2518	-2.1225	0.2231		0.2508
2602	0.4019	-2.1229	0.2231		0.4017
2603	0.552	-2.124	0.2242		0.5515
2604	0.7025	-2.1247	0.2239		0.7022
2605	0.8495	-2.1264	0.2253		0.8489
2606	0.9984	-2.1277	0.2262		0.9985
2607	1.1491	-2.1295	0.2258		1.1485
2608	1.2994	-2.1307	0.2252		1.2993
2609	1.4467	-2.1328	0.228		1.4466
2610	1.5968	-2.1347	0.229		1.5963
2611	1.7502	-2.1372	0.2279		1.7496
2701	0.2486	-2.1233	0.4602		0.2485
2702	0.4007	-2.1242	0.4608		0.4005
2703	0.5508	-2.1254	0.4618		0.5501
2704	0.6984	-2.1265	0.4636		0.6979
2705	0.8479	-2.129	0.4621		0.8475
2706	0.9982	-2.1315	0.4658		0.9977
2707	1.1466	-2.1325	0.4654		1.1461
2708	1.2966	-2.1341	0.4676		1.2962
2709	1.4474	-2.1363	0.476		1.4472
2710	1.6021	-2.1379	0.4746		1.6018
2711	1.7467	-2.1394	0.4716		1.747
3101	0.2586	-2.1259	-1.0184		0.258
3102	0.4098	-2.1263	-1.0205		0.4094
3103	0.5592	-2.1266	-1.0189		0.5589
3104	0.7096	-2.1272	-1.019		0.7092
3105	0.8618	-2.1276	-1.02		0.8614
3106	1.0112	-2.1278	-1.0208		1.0107
3107	1.159	-2.1282	-1.0202		1.1588
3108	1.3106	-2.1296	-1.0191		1.3101
3109	1.4616	-2.13	-1.0136		1.4615
3110	1.6122	-2.131	-1.0131		1.6121
3111	1.7614	-2.1327	-1.0093		1.761
3112	0.2559	-2.124	-0.8766		0.2554
3201	0.2559	-2.1239	-0.8765		0.4047
3202	0.405	-2.1249	-0.8761		0.552
3203	0.5524	-2.1245	-0.8762		0.7036
3204	0.7041	-2.1258	-0.8747		0.8549
3205	0.8554	-2.1269	-0.8745		1.0054
3206	1.0057	-2.1274	-0.873		1.1513
3207	1.1519	-2.1284	-0.8723		1.2996
3208	1.3001	-2.1291	-0.8726		1.4521
3209	1.4526	-2.1306	-0.8713		1.6001
3210	1.6002	-2.131	-0.8704		1.7518
3211	1.7519	-2.1323	-0.8691		0.2542
3301	0.2547	-2.1242	-0.6324		0.4021
3302	0.4025	-2.1248	-0.6252		0.5521
3303	0.5529	-2.1253	-0.6258		0.7029
3304	0.7033	-2.1256	-0.6237		0.8515
3305	0.8521	-2.1266	-0.625		1.0013
3306	1.0019	-2.1277	-0.6241		1.1514
3307	1.1521	-2.1283	-0.6222		1.3029
3308	1.3036	-2.1302	-0.6234		1.4543
3309	1.4549	-2.1307	-0.6211		1.6032
3310	1.604	-2.1322	-0.6199		1.753
3311	1.7535	-2.1333	-0.6162		0.2529
3401	0.2534	-2.1246	-0.3684		0.4016
3402	0.4022	-2.1251	-0.3655		0.5463
3403	0.5469	-2.1253	-0.3668		0.6982
3404	0.6987	-2.1254	-0.3608		0.8495
3405	0.8498	-2.1264	-0.3603		1.0033
3406	1.0038	-2.1273	-0.3597		1.1528
3407	1.1534	-2.1285	-0.3588		1.302
3408	1.3026	-2.1297	-0.3564		1.4568
3409	1.4573	-2.1311	-0.3534		1.605
3410	1.6057	-2.1329	-0.3562		1.7556
3411	1.7566	-2.1347	-0.3543		0.2558
3501	0.256	-2.125	-0.0376		0.408
3502	0.4085	-2.1261	-0.0354		0.56
3503	0.5604	-2.1266	-0.0342		0.7107
3504	0.7113	-2.128	-0.0333		0.8577
3505	0.8583	-2.129	-0.0318		1.0089
3506	1.0094	-2.1305	-0.0308		1.1604
3507	1.1611	-2.1309	-0.0323		1.3102
3508	1.3109	-2.1329	-0.0288		1.4618
3509	1.4625	-2.1347	-0.0282		1.61
3510	1.6109	-2.136	-0.0292		1.761
3511	1.7616	-2.1372	-0.0278		0.2508
3601	0.2518	-2.1231	0.2234		0.4017
3602	0.4021	-2.1235	0.2231		0.5515
3603	0.5522	-2.1245	0.2243		0.7022
3604	0.7026	-2.1254	0.224		0.8489
3605	0.8494	-2.1269	0.2253		0.9985
3606	0.9988	-2.1283	0.2262		1.1485
3607	1.1492	-2.1298	0.2257		1.2993
3608	1.2997	-2.131	0.2253		1.4466
3609	1.447	-2.1329	0.2282		1.5963
3610	1.5969	-2.135	0.229		1.7496
3611	1.7504	-2.1374	0.2279		0.2485
3701	0.2486	-2.1238	0.4605		0.4005
3702	0.4007	-2.1248	0.461		0.5501
3703	0.5506	-2.1255	0.4617		0.6979
3704	0.6984	-2.1268	0.464		0.8475
3705	0.8481	-2.1296	0.4622		0.9977
3706	0.9983	-2.1319	0.4657		1.1461
3707	1.1467	-2.1325	0.4654		1.2962
3708	1.2964	-2.1342	0.4676		1.4472
3709	1.4477	-2.1365	0.4761		1.6018
3710	1.602	-2.1377	0.4743		1.747
3711	1.7468	-2.1394	0.4716		0.258
4101	0.2585	-2.1259	-1.0185
4102	0.4099	-2.1266	-1.0207		0.4094
4103	0.5591	-2.1266	-1.0191		0.5589
4104	0.7096	-2.1271	-1.0191		0.7092
4105	0.8619	-2.1279	-1.0202		0.8614
4106	1.0109	-2.1276	-1.0209		1.0107
4107	1.1591	-2.1285	-1.0204		1.1588
4108	1.3106	-2.1296	-1.0192		1.3101
4109	1.4618	-2.1302	-1.014		1.4615
4110	1.6122	-2.1311	-1.0133		1.6121
4111	1.7612	-2.1325	-1.0094		1.761
4201	0.2558	-2.1237	-0.8765		0.2554
4202	0.405	-2.1249	-0.8762		0.4047
4203	0.5522	-2.1246	-0.8764		0.552
4204	0.704	-2.1255	-0.8748		0.7036
4205	0.8553	-2.1268	-0.8747		0.8549
4206	1.0058	-2.1273	-0.8733		1.0054
4207	1.1517	-2.1282	-0.8723		1.1513
4208	1.2999	-2.1292	-0.8728		1.2996
4209	1.4526	-2.1306	-0.8714		1.4521
4210	1.5999	-2.1306	-0.8704		1.6001
4211	1.7519	-2.1326	-0.8692		1.7518
4301	0.2547	-2.1246	-0.6326		0.2542
4302	0.4023	-2.1245	-0.625		0.4021
4303	0.5528	-2.1251	-0.6258		0.5521
4304	0.7033	-2.1258	-0.6238		0.7029
4305	0.8522	-2.1267	-0.6251		0.8515
4306	1.002	-2.1279	-0.6242		1.0013
4307	1.1522	-2.1283	-0.6221		1.1514
4308	1.3035	-2.13	-0.6234		1.3029
4309	1.4549	-2.1308	-0.6212		1.4543
4310	1.6041	-2.1323	-0.6199		1.6032
4311	1.7534	-2.1331	-0.6161		1.753
4401	0.2534	-2.1245	-0.3685		0.2529
4402	0.4021	-2.1248	-0.3655		0.4016
4403	0.547	-2.1255	-0.3668		0.5463
4404	0.6987	-2.1259	-0.3608		0.6982
4405	0.8498	-2.1265	-0.3603		0.8495
4406	1.0038	-2.1275	-0.3597		1.0033
4407	1.1534	-2.1286	-0.3588		1.1528
4408	1.3027	-2.1299	-0.3565		1.302
4409	1.4577	-2.1314	-0.3533		1.4568
4410	1.6057	-2.1331	-0.3561		1.605
4411	1.7562	-2.1345	-0.3543		1.7556
4501	0.2559	-2.1249	-0.0378		0.2558
4502	0.4084	-2.1262	-0.0355		0.408
4503	0.5604	-2.1267	-0.0343		0.56
4504	0.7113	-2.1279	-0.0334		0.7107
4505	0.8582	-2.1292	-0.0318		0.8577
4506	1.0093	-2.1303	-0.0306		1.0089
4507	1.1611	-2.131	-0.0321		1.1604
4508	1.3107	-2.1326	-0.0287		1.3102
4509	1.4625	-2.1347	-0.0282		1.4618
4510	1.6107	-2.136	-0.0291		1.61
4511	1.7616	-2.1373	-0.0275		1.761
4601	0.2517	-2.123	0.2231		0.2508
4602	0.4019	-2.1235	0.2234		0.4017
4603	0.5519	-2.1245	0.2242		0.5515
4604	0.7023	-2.1251	0.2241		0.7022
4605	0.8497	-2.1272	0.2251		0.8489
4606	0.9986	-2.1281	0.2262		0.9985
4607	1.1492	-2.1298	0.2261		1.1485
4608	1.2997	-2.1311	0.2252		1.2993
4609	1.4472	-2.1332	0.2281		1.4466
4610	1.5968	-2.1352	0.2291		1.5963
4611	1.7503	-2.1373	0.228		1.7496
4701	0.2488	-2.1237	0.4604		0.2485
4702	0.4006	-2.1248	0.4609		0.4005
4703	0.5505	-2.1258	0.4619		0.5501
4704	0.6985	-2.1269	0.4637		0.6979
4705	0.8481	-2.1295	0.4623		0.8475
4706	0.9983	-2.132	0.4659		0.9977
4707	1.1464	-2.1322	0.4653		1.1461
4708	1.2966	-2.1346	0.4678		1.2962
4709	1.4478	-2.1368	0.4763		1.4472
4710	1.6023	-2.138	0.4744		1.6018
4711	1.7468	-2.1395	0.4715		1.747
5101	0.2586	-2.1258	-1.0185		0.4094
5102	0.4098	-2.1262	-1.0208		0.5589
5103	0.5592	-2.1267	-1.0193		0.7092
5104	0.7096	-2.1272	-1.019		0.8614
5105	0.8615	-2.1275	-1.0199		1.0107
5106	1.0111	-2.1276	-1.0208		1.1588
5107	1.1591	-2.1281	-1.0202		1.3101
5108	1.3106	-2.1295	-1.0192		1.4615
5109	1.4617	-2.1302	-1.0138		1.6121
5110	1.6122	-2.1311	-1.0132		1.761
5111	1.7611	-2.1325	-1.0093		0.2554
5201	0.2559	-2.1236	-0.8767		0.4047
5202	0.405	-2.1245	-0.8764		0.552
5203	0.5524	-2.1248	-0.8765		0.7036
5204	0.704	-2.1257	-0.8747		0.8549
5205	0.8554	-2.1272	-0.8746		1.0054
5206	1.0061	-2.1275	-0.8732		1.1513
5207	1.1515	-2.1282	-0.8723		1.2996
5208	1.3	-2.1289	-0.8726		1.4521
5209	1.4524	-2.1305	-0.8714		1.6001
5210	1.6	-2.131	-0.8703		1.7518
5211	1.7519	-2.1323	-0.8692		0.2542
5301	0.2547	-2.1244	-0.6325		0.4021
5302	0.4024	-2.1245	-0.6251		0.5521
5303	0.5529	-2.1251	-0.6259		0.7029
5304	0.7033	-2.1254	-0.6235		0.8515
5305	0.852	-2.1263	-0.6247		1.0013
5306	1.002	-2.1276	-0.6241		1.1514
5307	1.1521	-2.1282	-0.6223		1.3029
5308	1.3036	-2.1299	-0.6233		1.4543
5309	1.4548	-2.1307	-0.6212		1.6032
5310	1.6038	-2.1321	-0.6197		1.753
5311	1.7534	-2.1331	-0.6161		0.2529
5401	0.2534	-2.1245	-0.3685		0.4016
5402	0.4022	-2.125	-0.3656		0.5463
5403	0.5469	-2.1253	-0.3668		0.6982
5404	0.6986	-2.1259	-0.3608		0.8495
5405	0.8497	-2.1266	-0.3603		1.0033
5406	1.0035	-2.1274	-0.3597		1.1528
5407	1.1535	-2.1286	-0.3589		1.302
5408	1.3028	-2.13	-0.3565		1.4568
5409	1.4576	-2.1312	-0.3533		1.605
5410	1.6061	-2.1334	-0.3561		1.7556
5411	1.7565	-2.1347	-0.3542		0.2558
5501	0.2559	-2.1251	-0.0378		0.408
5502	0.4083	-2.1259	-0.0355		0.56
5503	0.5605	-2.1267	-0.0343		0.7107
5504	0.7112	-2.1278	-0.0334		0.8577
5505	0.8582	-2.1292	-0.0318		1.0089
5506	1.0093	-2.1305	-0.0306		1.1604
5507	1.1611	-2.1311	-0.0322		1.3102
5508	1.3106	-2.1327	-0.0287		1.4618
5509	1.4624	-2.1346	-0.0282		1.61
5510	1.6106	-2.1359	-0.0291		1.761
5511	1.7617	-2.1373	-0.0276		0.2508
5601	0.2516	-2.123	0.2231		0.4017
5602	0.402	-2.1233	0.2229		0.5515
5603	0.5521	-2.1248	0.2241		0.7022
5604	0.7025	-2.1254	0.2238		0.8489
5605	0.8497	-2.1272	0.2253		0.9985
5606	0.9987	-2.1284	0.2262		1.1485
5607	1.1492	-2.1299	0.2259		1.2993
5608	1.2996	-2.1313	0.2252		1.4466
5609	1.4471	-2.1333	0.2282		1.5963
5610	1.5969	-2.1352	0.2291		1.7496
5611	1.7505	-2.1376	0.2279		0.2485
5701	0.2485	-2.1237	0.4602		0.4005
5702	0.4006	-2.125	0.461		0.5501
5703	0.5504	-2.1256	0.4617		0.6979
5704	0.6983	-2.1268	0.4637		0.8475
5705	0.848	-2.1296	0.4622		0.9977
5706	0.9981	-2.1319	0.4658		1.1461
5707	1.1464	-2.1324	0.4653		1.2962
5708	1.2966	-2.1347	0.4676		1.4472
5709	1.4477	-2.1369	0.4762		1.6018
5710	1.6024	-2.1383	0.4745		1.747
5711	1.7467	-2.1396	0.4715		0.258
6701	0.2485	-2.1231	0.4597		0.4094
6702	0.4004	-2.1241	0.4606		0.5589
6703	0.5503	-2.1255	0.4616		0.7092
6704	0.6981	-2.1267	0.4632		0.8614
6705	0.8477	-2.129	0.4619		1.0107
6706	0.9983	-2.1319	0.4655		1.1588
6707	1.146	-2.132	0.4648		1.3101
6708	1.2966	-2.1346	0.4675		1.4615
6709	1.4477	-2.1366	0.4759		1.6121
6710	1.6024	-2.1381	0.4744		1.761
6711	1.7466	-2.1394	0.4713		0.2554
6601	0.2514	-2.1228	0.2235		0.4047
6602	0.4019	-2.1234	0.223		0.552
6603	0.5519	-2.1243	0.224		0.7036
6604	0.7023	-2.1253	0.2238		0.8549
6605	0.8495	-2.1269	0.2251		1.0054
6606	0.9984	-2.1278	0.226		1.1513
6607	1.1489	-2.1297	0.2258		1.2996
6608	1.2995	-2.131	0.2251		1.4521
6609	1.4472	-2.1331	0.2279		1.6001
6610	1.5969	-2.1352	0.229		1.7518
6611	1.75	-2.1372	0.228		0.2542
6501	0.2559	-2.1248	-0.0381		0.4021
6502	0.4082	-2.1259	-0.0357		0.5521
6503	0.5603	-2.1265	-0.0346		0.7029
6504	0.7111	-2.1276	-0.0335		0.8515
6505	0.8581	-2.1291	-0.0321		1.0013
6506	1.0093	-2.1302	-0.0307		1.1514
6507	1.1608	-2.1306	-0.0324		1.3029
6508	1.3106	-2.1326	-0.0288		1.4543
6509	1.4622	-2.1344	-0.0281		1.6032
6510	1.6104	-2.1356	-0.0292		1.753
6511	1.7614	-2.1369	-0.0276		0.2529
6401	0.2533	-2.1244	-0.3686		0.4016
6402	0.402	-2.1244	-0.3655		0.5463
6403	0.5468	-2.125	-0.367		0.6982
6404	0.6985	-2.1255	-0.361		0.8495
6405	0.8497	-2.1264	-0.3604		1.0033
6406	1.0036	-2.1273	-0.3599		1.1528
6407	1.1532	-2.1282	-0.359		1.302
6408	1.3023	-2.1294	-0.3564		1.4568
6409	1.4572	-2.1308	-0.3533		1.605
6410	1.6055	-2.1328	-0.3563		1.7556
6411	1.7558	-2.1341	-0.3543		0.2558
6301	0.2546	-2.1237	-0.6324		0.408
6302	0.4022	-2.1242	-0.6253		0.56
6303	0.5527	-2.1249	-0.626		0.7107
6304	0.7031	-2.1252	-0.6238		0.8577
6305	0.852	-2.1263	-0.625		1.0089
6306	1.0016	-2.1271	-0.6241		1.1604
6307	1.1521	-2.1281	-0.6222		1.3102
6308	1.3032	-2.1297	-0.6233		1.4618
6309	1.4547	-2.1306	-0.6212		1.61
6310	1.6038	-2.1319	-0.6198		1.761
6311	1.7533	-2.133	-0.6162		0.2508
6312	0.2558	-2.1239	-0.8767		0.4017
6201	0.2558	-2.1237	-0.8767		0.5515
6202	0.4048	-2.1241	-0.8761		0.7022
6203	0.5523	-2.1245	-0.8765		0.8489
6204	0.704	-2.1254	-0.8747		0.9985
6205	0.8553	-2.1266	-0.8745		1.1485
6206	1.0057	-2.1272	-0.873		1.2993
6207	1.1519	-2.1284	-0.8724		1.4466
6208	1.2999	-2.1288	-0.8725		1.5963
6209	1.4527	-2.1301	-0.8707		1.7496
6210	1.5999	-2.1306	-0.8703		0.2485
6211	1.7519	-2.1322	-0.8692		0.4005
6101	0.2585	-2.1255	-1.0183		0.5501
6102	0.4095	-2.1256	-1.021		0.6979
6103	0.559	-2.126	-1.0197		0.8475
6104	0.7094	-2.1266	-1.0189		0.9977
6105	0.8616	-2.1271	-1.0196		1.1461
6106	1.0109	-2.1274	-1.0205		1.2962
6107	1.1587	-2.1276	-1.0199		1.4472
6108	1.3102	-2.129	-1.0188		1.6018
6109	1.4614	-2.1298	-1.0135		1.747
6110	1.612	-2.1308	-1.013		0.258
6111	1.7612	-2.1324	-1.0092		0.4094
7101	0.2586	-2.1256	-1.0185		0.5589
7102	0.4079	-2.126	-1.0329		0.7092
7103	0.5594	-2.1261	-1.0352		0.8614
7104	0.7101	-2.1264	-1.0203		1.0107
7105	0.8616	-2.1274	-1.02		1.1588
7106	1.011	-2.1277	-1.0206		1.3101
7107	1.1591	-2.1281	-1.0202		1.4615
7108	1.3106	-2.1297	-1.0192		1.6121
7109	1.4618	-2.1304	-1.0138		1.761
7110	1.6124	-2.1313	-1.0131		0.2554
7111	1.7614	-2.1325	-1.0093		0.4047
7201	0.2559	-2.1241	-0.8769		0.552
7202	0.405	-2.1246	-0.8765		0.7036
7203	0.5524	-2.1249	-0.8771		0.8549
7204	0.7042	-2.1258	-0.8752		1.0054
7205	0.8553	-2.1268	-0.8747		1.1513
7206	1.0058	-2.1274	-0.8732		1.2996
7207	1.1518	-2.1283	-0.8723		1.4521
7208	1.2999	-2.1289	-0.8725		1.6001
7209	1.4525	-2.1299	-0.8706		1.7518
7210	1.6001	-2.1309	-0.8704		0.2542
7211	1.7521	-2.1324	-0.8691		0.4021
7301	0.2546	-2.124	-0.6325		0.5521
7302	0.4023	-2.1244	-0.6254		0.7029
7303	0.5528	-2.1247	-0.6261		0.8515
7304	0.7029	-2.125	-0.6238		1.0013
7305	0.8518	-2.1258	-0.6247		1.1514
7306	1.0016	-2.1271	-0.6241		1.3029
7307	1.1517	-2.1279	-0.6221		1.4543
7308	1.3035	-2.1297	-0.6233		1.6032
7309	1.4544	-2.1304	-0.6211		1.753
7310	1.6036	-2.1317	-0.6198		0.2529
7311	1.7533	-2.1331	-0.6162		0.4016
7401	0.2533	-2.124	-0.3687		0.5463
7402	0.4021	-2.1244	-0.3658		0.6982
7403	0.5468	-2.125	-0.3671		0.8495
7404	0.6984	-2.1251	-0.3609		1.0033
7405	0.8493	-2.1259	-0.3605		1.1528
7406	1.0033	-2.1269	-0.3598		1.302
7407	1.1528	-2.1276	-0.3588		1.4568
7408	1.3024	-2.1296	-0.3565		1.605
7409	1.4571	-2.1306	-0.3536		1.7556
7410	1.6054	-2.1326	-0.3563		0.2558
7411	1.7558	-2.1339	-0.3542		0.408
7501	0.2557	-2.1243	-0.0381		0.56
7502	0.4081	-2.1253	-0.0358		0.7107
7503	0.5602	-2.1262	-0.0346		0.8577
7504	0.7109	-2.127	-0.0337		1.0089
7505	0.8579	-2.1287	-0.032		1.1604
7506	1.0089	-2.1299	-0.031		1.3102
7507	1.1602	-2.1302	-0.0322		1.4618
7508	1.3105	-2.1323	-0.0287		1.61
7509	1.462	-2.1338	-0.0281		1.761
7510	1.6101	-2.1353	-0.0293		0.2508
7511	1.7608	-2.1365	-0.0274		0.4017
7601	0.2514	-2.1221	0.2228		0.5515
7602	0.4017	-2.1224	0.2226		0.7022
7603	0.5516	-2.1237	0.2238		0.8489
7604	0.7021	-2.1245	0.2238		0.9985
7605	0.8493	-2.1264	0.225		1.1485
7606	0.9982	-2.1277	0.2259		1.2993
7607	1.1485	-2.1289	0.2257		1.4466
7608	1.2994	-2.1306	0.2252		1.5963
7609	1.4467	-2.1325	0.228		1.7496
7610	1.5964	-2.1345	0.229		0.2485
7611	1.7496	-2.1366	0.2279		0.4005
7701	0.2483	-2.123	0.4598		0.5501
7702	0.4001	-2.124	0.4604		0.6979
7703	0.5501	-2.1248	0.4612		0.8475
7704	0.6979	-2.1262	0.4633		0.9977
7705	0.8476	-2.1289	0.462		1.1461
7706	0.9978	-2.1314	0.4657		1.2962
7707	1.146	-2.1317	0.4651		1.4472
7708	1.2959	-2.1338	0.4675		1.6018
7709	1.4467	-2.1355	0.4759		1.747
7710	1.6017	-2.1376	0.4744
7711	1.7461	-2.1389	0.4713
8101	0.2583	-2.125	-1.0182
8102	0.4078	-2.1259	-1.0326
8103	0.5589	-2.1259	-1.0357
8104	0.7095	-2.1265	-1.0308
8105	0.8617	-2.127	-1.0215
8106	1.0107	-2.1271	-1.0204
8107	1.1585	-2.1278	-1.0199
8108	1.3101	-2.129	-1.0188
8109	1.4613	-2.1298	-1.0134
8110	1.6119	-2.1308	-1.0131
8111	1.7608	-2.1322	-1.0089
8201	0.2558	-2.1237	-0.8768
8202	0.4048	-2.124	-0.8764
8203	0.5522	-2.1245	-0.8772
8204	0.7039	-2.1253	-0.8754
8205	0.8551	-2.1263	-0.8746
8206	1.0056	-2.1269	-0.8729
8207	1.1515	-2.1281	-0.8722
8208	1.2998	-2.1288	-0.8725
8209	1.4525	-2.13	-0.8707
8210	1.5999	-2.1308	-0.8703
8211	1.7517	-2.1322	-0.869
8212	0.2545	-2.1237	-0.6326
8301	0.2545	-2.1238	-0.6326
8302	0.4022	-2.124	-0.6252
8303	0.5526	-2.1245	-0.626
8304	0.7031	-2.1253	-0.624
8305	0.8518	-2.1262	-0.6252
8306	1.0015	-2.1272	-0.6242
8307	1.1519	-2.128	-0.6221
8308	1.3031	-2.1298	-0.6234
8309	1.4545	-2.1303	-0.6211
8310	1.6034	-2.1316	-0.6196
8311	1.7531	-2.133	-0.6161
8401	0.2533	-2.1241	-0.3688
8402	0.402	-2.1242	-0.3656
8403	0.5467	-2.125	-0.3671
8404	0.6984	-2.1254	-0.361
8405	0.8493	-2.126	-0.3603
8406	1.0032	-2.1269	-0.3597
8407	1.1532	-2.1284	-0.359
8408	1.3024	-2.1297	-0.3564
8409	1.457	-2.1307	-0.3533
8410	1.6054	-2.1327	-0.3561
8411	1.7556	-2.1339	-0.3542
8501	0.2556	-2.1243	-0.0381
8502	0.4081	-2.1254	-0.0356
8503	0.5603	-2.1264	-0.0344
8504	0.7109	-2.1275	-0.0336
8505	0.8579	-2.1287	-0.032
8506	1.0088	-2.1298	-0.0306
8507	1.1606	-2.1307	-0.0322
8508	1.3103	-2.1324	-0.0287
8509	1.4617	-2.1339	-0.0282
8510	1.6103	-2.1357	-0.0292
8511	1.7608	-2.1366	-0.0275
8601	0.2512	-2.1223	0.2229
8602	0.4017	-2.1229	0.2226
8603	0.5518	-2.1243	0.2239
8604	0.702	-2.1245	0.2237
8605	0.8491	-2.1265	0.2251
8606	0.9982	-2.1278	0.2259
8607	1.1486	-2.1294	0.2258
8608	1.2992	-2.1308	0.2251
8609	1.4467	-2.1329	0.2281
8610	1.5964	-2.1348	0.229
8611	1.7495	-2.1369	0.2279
8701	0.2483	-2.1229	0.4598
8702	0.4002	-2.1244	0.4606
8703	0.5499	-2.1249	0.4613
8704	0.6979	-2.1263	0.4633
8705	0.8474	-2.1288	0.4619
8706	0.9977	-2.1313	0.4655
8707	1.1459	-2.1321	0.4652
8708	1.2959	-2.134	0.4676
8709	1.4466	-2.1358	0.4757
8710	1.6015	-2.1378	0.4744
8711	1.746	-2.1391	0.4714
9101	0.2583	-2.1256	-1.0186
9102	0.4079	-2.1265	-1.0327
9103	0.559	-2.1267	-1.0366
9104	0.7094	-2.127	-1.0356
9105	0.8619	-2.1278	-1.0296
9106	1.0111	-2.1278	-1.021
9107	1.1588	-2.1284	-1.02
9108	1.3102	-2.1293	-1.0188
9109	1.4614	-2.1301	-1.0136
9110	1.6122	-2.1313	-1.0131
9111	1.7612	-2.1327	-1.0094
9201	0.2557	-2.1235	-0.8767
9202	0.4048	-2.1246	-0.8768
9203	0.5512	-2.1252	-0.8849
9204	0.7049	-2.1254	-0.888
9205	0.8561	-2.1266	-0.8776
9206	1.0058	-2.1274	-0.8732
9207	1.1518	-2.1283	-0.8723
9208	1.2999	-2.129	-0.8726
9209	1.4526	-2.1303	-0.8708
9210	1.6	-2.1309	-0.8703
9211	1.7519	-2.1324	-0.869
9301	0.2544	-2.1239	-0.6326
9302	0.4022	-2.1242	-0.6255
9303	0.5526	-2.1249	-0.6264
9304	0.703	-2.1251	-0.6241
9305	0.8521	-2.126	-0.6251
9306	1.0016	-2.1273	-0.6243
9307	1.152	-2.1282	-0.6222
9308	1.3034	-2.13	-0.6234
9309	1.4546	-2.1305	-0.6211
9310	1.6036	-2.1317	-0.6197
9311	1.7532	-2.133	-0.6161
9401	0.2532	-2.1242	-0.3688
9402	0.4017	-2.1244	-0.366
9403	0.5465	-2.1249	-0.367
9404	0.6981	-2.1255	-0.361
9405	0.8494	-2.1264	-0.3605
9406	1.0032	-2.1272	-0.36
9407	1.1532	-2.1286	-0.359
9408	1.3025	-2.1297	-0.3566
9409	1.457	-2.1309	-0.3534
9410	1.6054	-2.1329	-0.3561
9411	1.7557	-2.1342	-0.3541
9501	0.2557	-2.1247	-0.0382
9502	0.4081	-2.1257	-0.0358
9503	0.5601	-2.126	-0.0346
9504	0.711	-2.1278	-0.0336
9505	0.8581	-2.129	-0.032
9506	1.009	-2.1301	-0.0306
9507	1.1605	-2.1304	-0.0323
9508	1.3107	-2.1329	-0.0289
9509	1.462	-2.1344	-0.0282
9510	1.6101	-2.1357	-0.0291
9511	1.7607	-2.1367	-0.0276
9601	0.2512	-2.1225	0.2227
9602	0.4016	-2.123	0.2226
9603	0.5515	-2.1241	0.2237
9604	0.7019	-2.1251	0.2238
9605	0.8491	-2.1267	0.2251
9606	0.998	-2.1278	0.2257
9607	1.1485	-2.1295	0.2257
9608	1.299	-2.1308	0.2251
9609	1.4466	-2.1332	0.2281
9610	1.5963	-2.1348	0.2288
9611	1.7498	-2.1372	0.2279
9701	0.2481	-2.1233	0.4599
9702	0.4	-2.1244	0.4604
9703	0.55	-2.1257	0.4615
9704	0.6979	-2.1269	0.4634
9705	0.8473	-2.1291	0.462
9706	0.9978	-2.1317	0.4656
9707	1.1462	-2.1324	0.4651
9708	1.2961	-2.1344	0.4676
9709	1.447	-2.1361	0.476
9710	1.602	-2.1382	0.4746
9711	1.7461	-2.1392	0.4715
10101	0.2508	-2.1268	-1.0188
10102	0.4006	-2.1274	-1.0326
10103	0.5515	-2.1281	-1.0363
10104	0.702	-2.1294	-1.0362
10105	0.8544	-2.1305	-1.0327
10106	1.0039	-2.1312	-1.0262
10107	1.1513	-2.1318	-1.0202
10108	1.3031	-2.1341	-1.0191
10109	1.4542	-2.1352	-1.0138
10110	1.6048	-2.1368	-1.0132
10111	1.7537	-2.1385	-1.0093
10201	0.2485	-2.1248	-0.8771
10202	0.3977	-2.126	-0.877
10203	0.5438	-2.1269	-0.8859
10204	0.6971	-2.1281	-0.8903
10205	0.8489	-2.1297	-0.884
10206	0.9987	-2.1304	-0.8743
10207	1.1444	-2.1322	-0.8724
10208	1.2928	-2.1336	-0.8728
10209	1.4454	-2.1356	-0.8711
10210	1.5927	-2.1365	-0.8705
10211	1.7447	-2.1386	-0.8693
10301	0.2471	-2.1249	-0.6328
10302	0.3949	-2.1257	-0.6256
10303	0.5453	-2.127	-0.6267
10304	0.6959	-2.128	-0.6246
10305	0.845	-2.1293	-0.6256
10306	0.9944	-2.1308	-0.6245
10307	1.1448	-2.1324	-0.6225
10308	1.296	-2.1347	-0.6236
10309	1.4471	-2.1357	-0.6211
10310	1.5966	-2.1375	-0.62
10311	1.7458	-2.1394	-0.6164
10401	0.2459	-2.1257	-0.3691
10402	0.3947	-2.1261	-0.366
10403	0.5395	-2.1271	-0.3673
10404	0.6911	-2.1277	-0.3611
10405	0.8423	-2.1295	-0.3607
10406	0.9959	-2.1305	-0.3599
10407	1.1458	-2.1321	-0.3592
10408	1.2951	-2.1343	-0.3568
10409	1.4498	-2.1357	-0.3534
10410	1.5983	-2.1384	-0.3562
10411	1.7486	-2.1402	-0.3541
10501	0.2483	-2.1254	-0.0384
10502	0.4008	-2.1271	-0.036
10503	0.553	-2.1288	-0.0346
10504	0.7036	-2.1298	-0.0338
10505	0.8505	-2.1317	-0.0322
10506	1.0015	-2.1337	-0.0309
10507	1.1533	-2.1346	-0.0322
10508	1.3032	-2.1371	-0.0288
10509	1.4548	-2.1395	-0.0283
10510	1.6029	-2.1412	-0.0292
10511	1.7537	-2.1429	-0.0277
10601	0.2439	-2.1235	0.2227
10602	0.3943	-2.1246	0.2227
10603	0.5444	-2.1261	0.2237
10604	0.6947	-2.1272	0.2236
10605	0.8419	-2.1297	0.225
10606	0.9908	-2.1313	0.2258
10607	1.1415	-2.1338	0.2258
10608	1.292	-2.1356	0.2251
10609	1.4397	-2.1383	0.2281
10610	1.5892	-2.1405	0.2289
10611	1.7425	-2.1432	0.2279
10701	0.2408	-2.1242	0.4597
10702	0.3928	-2.126	0.4604
10703	0.5428	-2.1272	0.4613
10704	0.6906	-2.1287	0.4632
10705	0.8403	-2.1321	0.4619
10706	0.9904	-2.1351	0.4656
10707	1.1387	-2.1361	0.4651
10708	1.2887	-2.1388	0.4676
10709	1.4397	-2.141	0.476
10710	1.5943	-2.1434	0.4745
10711	1.7388	-2.1452	0.4715
11101	0.251	-2.1265	-1.0185
11102	0.4007	-2.128	-1.0328
11103	0.5517	-2.1284	-1.0364
11104	0.7023	-2.13	-1.0364
11105	0.8542	-2.131	-1.036
11106	1.0049	-2.1313	-1.0376
11107	1.1522	-2.132	-1.0229
11108	1.3032	-2.134	-1.0189
11109	1.4541	-2.1349	-1.0135
11110	1.6046	-2.1365	-1.013
11111	1.7536	-2.1382	-1.009
11201	0.2483	-2.1241	-0.8767
11202	0.3974	-2.1256	-0.8768
11203	0.5439	-2.1263	-0.8862
11204	0.6969	-2.1277	-0.8903
11205	0.8481	-2.1289	-0.8862
11206	0.999	-2.1303	-0.8779
11207	1.1446	-2.1323	-0.8725
11208	1.2924	-2.1331	-0.8724
11209	1.4452	-2.1352	-0.8707
11210	1.5928	-2.1364	-0.8703
11211	1.7446	-2.1384	-0.8691
11301	0.2471	-2.1246	-0.6328
11302	0.3948	-2.1256	-0.6256
11303	0.5452	-2.1262	-0.6264
11304	0.6963	-2.1276	-0.6247
11305	0.8445	-2.1288	-0.6255
11306	0.9944	-2.1307	-0.6245
11307	1.1446	-2.1319	-0.6223
11308	1.2959	-2.1341	-0.6234
11309	1.4472	-2.1354	-0.6211
11310	1.5962	-2.1372	-0.6197
11311	1.746	-2.1392	-0.6161
11401	0.2459	-2.1251	-0.369
11402	0.3946	-2.1256	-0.3662
11403	0.5392	-2.1264	-0.3675
11404	0.6911	-2.1275	-0.3612
11405	0.8422	-2.1292	-0.3607
11406	0.9961	-2.1304	-0.3601
11407	1.1457	-2.1321	-0.3592
11408	1.295	-2.1339	-0.3567
11409	1.4497	-2.1355	-0.3534
11410	1.5982	-2.1383	-0.3563
11411	1.7484	-2.1402	-0.3544
11501	0.2483	-2.1252	-0.0383
11502	0.4007	-2.1269	-0.0362
11503	0.5526	-2.1283	-0.0348
11504	0.7035	-2.13	-0.0338
11505	0.8505	-2.1316	-0.0323
11506	1.0015	-2.1333	-0.031
11507	1.1533	-2.1345	-0.0325
11508	1.3029	-2.137	-0.029
11509	1.4545	-2.1392	-0.0283
11510	1.6027	-2.1409	-0.0292
11511	1.7535	-2.1427	-0.0276
11601	0.2438	-2.1232	0.2227
11602	0.3942	-2.1238	0.2224
11603	0.5444	-2.126	0.2236
11604	0.6947	-2.127	0.2234
11605	0.8418	-2.1294	0.2249
11606	0.9907	-2.1312	0.2259
11607	1.1412	-2.1332	0.2257
11608	1.2918	-2.1353	0.225
11609	1.4395	-2.138	0.228
11610	1.5891	-2.1403	0.2289
11611	1.7423	-2.143	0.228
11701	0.2408	-2.1237	0.4595
11702	0.3929	-2.1255	0.4604
11703	0.5427	-2.1269	0.4612
11704	0.6905	-2.1288	0.4632
11705	0.8402	-2.1321	0.4619
11706	0.9901	-2.1346	0.4653
11707	1.1387	-2.1362	0.465
11708	1.2887	-2.1386	0.4676
11709	1.4395	-2.1408	0.4759
11710	1.5943	-2.1434	0.4743
11711	1.7387	-2.1451	0.4716
12101	0.2511	-2.1269	-1.0189
12102	0.4008	-2.1275	-1.0326
12103	0.5502	-2.1281	-1.0365
12104	0.7017	-2.1295	-1.0365
12105	0.8537	-2.1303	-1.0363
12106	1.0036	-2.1312	-1.0394
12107	1.1527	-2.1321	-1.034
12108	1.3029	-2.134	-1.0191
12109	1.4543	-2.1352	-1.0135
12110	1.6046	-2.1363	-1.0129
12111	1.7534	-2.1383	-1.0092
12201	0.2483	-2.1241	-0.8769
12202	0.3976	-2.1261	-0.8771
12203	0.5439	-2.1265	-0.8866
12204	0.6968	-2.1279	-0.8906
12205	0.8478	-2.1293	-0.8887
12206	0.9987	-2.1308	-0.8864
12207	1.1454	-2.1322	-0.8759
12208	1.2929	-2.1335	-0.8729
12209	1.4455	-2.1355	-0.8711
12210	1.5929	-2.1365	-0.8705
12211	1.7445	-2.1383	-0.8693
12301	0.2471	-2.1251	-0.6329
12302	0.3948	-2.1255	-0.6258
12303	0.5452	-2.1268	-0.6268
12304	0.6964	-2.1278	-0.6251
12305	0.8447	-2.1291	-0.6263
12306	0.9944	-2.1309	-0.6249
12307	1.1446	-2.132	-0.6226
12308	1.296	-2.1343	-0.6237
12309	1.4474	-2.1357	-0.6215
12310	1.5964	-2.1374	-0.6198
12311	1.7461	-2.1392	-0.6163
12401	0.2458	-2.1255	-0.3691
12402	0.3945	-2.1258	-0.3662
12403	0.5393	-2.1268	-0.3675
12404	0.6911	-2.1278	-0.3615
12405	0.8421	-2.1288	-0.3609
12406	0.996	-2.1306	-0.3601
12407	1.1455	-2.1321	-0.3593
12408	1.295	-2.1341	-0.3567
12409	1.4498	-2.1359	-0.3535
12410	1.5982	-2.1384	-0.3565
12411	1.7485	-2.1403	-0.3542
12501	0.2484	-2.1256	-0.0384
12502	0.4007	-2.1269	-0.0361
12503	0.5529	-2.1284	-0.0349
12504	0.7036	-2.1299	-0.0341
12505	0.8507	-2.1319	-0.0323
12506	1.0014	-2.1331	-0.0309
12507	1.1532	-2.1345	-0.0325
12508	1.3027	-2.1368	-0.029
12509	1.4547	-2.1395	-0.0283
12510	1.603	-2.1412	-0.0291
12511	1.7536	-2.1429	-0.0277
12601	0.2438	-2.1232	0.2226
12602	0.3943	-2.1246	0.2224
12603	0.5442	-2.1261	0.2236
12604	0.6948	-2.1275	0.2234
12605	0.8418	-2.1297	0.2248
12606	0.9907	-2.1311	0.2257
12607	1.1413	-2.1336	0.2256
12608	1.2919	-2.1354	0.2249
12609	1.4395	-2.1382	0.228
12610	1.5891	-2.1405	0.2289
12611	1.7422	-2.1432	0.2278
12701	0.2408	-2.1238	0.4595
12702	0.3928	-2.1258	0.4603
12703	0.5425	-2.1271	0.4611
12704	0.6904	-2.1288	0.463
12705	0.8398	-2.1316	0.473
12706	0.9903	-2.135	0.4655
12707	1.1386	-2.1363	0.465
12708	1.2886	-2.1388	0.4674
12709	1.4394	-2.141	0.4757
12710	1.5944	-2.1435	0.4744
12711	1.7388	-2.1453	0.4714
13101	0.251	-2.1259	-1.0187
13102	0.4008	-2.1272	-1.0325
13103	0.5504	-2.1285	-1.0363
13104	0.7016	-2.1301	-1.0367
13105	0.8542	-2.1314	-1.0372
13106	1.0038	-2.132	-1.04
13107	1.152	-2.1328	-1.0371
13108	1.3042	-2.1346	-1.0287
13109	1.4544	-2.1352	-1.0136
13110	1.6053	-2.1372	-1.0133
13111	1.754	-2.1389	-1.0092
13201	0.2486	-2.1251	-0.8776
13202	0.3978	-2.1266	-0.8778
13203	0.5442	-2.1272	-0.8875
13204	0.697	-2.1283	-0.8908
13205	0.8478	-2.1296	-0.8894
13206	0.9984	-2.1312	-0.8901
13207	1.1455	-2.1325	-0.886
13208	1.2939	-2.1339	-0.8779
13209	1.4455	-2.1355	-0.8711
13210	1.5933	-2.137	-0.8706
13211	1.7453	-2.1388	-0.8691
13301	0.2472	-2.125	-0.6335
13302	0.3948	-2.1258	-0.6264
13303	0.5453	-2.1269	-0.6272
13304	0.6952	-2.1275	-0.6342
13305	0.8448	-2.1292	-0.6378
13306	0.9951	-2.1309	-0.6326
13307	1.1447	-2.132	-0.6231
13308	1.2961	-2.1345	-0.624
13309	1.4474	-2.1356	-0.6215
13310	1.5962	-2.1373	-0.6199
13311	1.7459	-2.1393	-0.6162
13401	0.2458	-2.125	-0.3697
13402	0.3943	-2.1255	-0.3667
13403	0.539	-2.1265	-0.3679
13404	0.6909	-2.1275	-0.3621
13405	0.8421	-2.1288	-0.3617
13406	0.9958	-2.1305	-0.3608
13407	1.1455	-2.1318	-0.3596
13408	1.2949	-2.1339	-0.357
13409	1.4498	-2.1358	-0.3537
13410	1.5979	-2.138	-0.3564
13411	1.7486	-2.1403	-0.3543
13501	0.2482	-2.1251	-0.039
13502	0.4005	-2.1269	-0.0367
13503	0.5526	-2.1276	-0.0354
13504	0.7034	-2.1299	-0.0345
13505	0.8502	-2.1315	-0.0329
13506	1.0012	-2.1333	-0.0315
13507	1.1529	-2.1342	-0.033
13508	1.3026	-2.1368	-0.0294
13509	1.4543	-2.1392	-0.0288
13510	1.6023	-2.1407	-0.0296
13511	1.7533	-2.1426	-0.0279
13601	0.2437	-2.1227	0.2216
13602	0.394	-2.1242	0.2217
13603	0.5438	-2.1253	0.2228
13604	0.6946	-2.1271	0.2229
13605	0.8414	-2.129	0.2243
13606	0.9907	-2.1311	0.2252
13607	1.1409	-2.1332	0.2251
13608	1.2915	-2.1351	0.2244
13609	1.439	-2.1377	0.2276
13610	1.5885	-2.1399	0.2284
13611	1.7419	-2.143	0.2276
13701	0.2406	-2.1233	0.4586
13702	0.3924	-2.1251	0.4595
13703	0.5424	-2.1268	0.4605
13704	0.6901	-2.1283	0.4623
13705	0.8397	-2.1317	0.461
13706	0.9904	-2.1349	0.4649
13707	1.1382	-2.1357	0.4644
13708	1.2882	-2.1386	0.467
13709	1.4389	-2.1406	0.4752
13710	1.5936	-2.143	0.4739
13711	1.7379	-2.1449	0.4709
14101	0.251	-2.1267	-1.0191
14102	0.4007	-2.1278	-1.033
14103	0.5503	-2.1279	-1.0358
14104	0.7016	-2.1294	-1.0365
14105	0.854	-2.1306	-1.0366
14106	1.0037	-2.1314	-1.0398
14107	1.1516	-2.132	-1.0366
14108	1.3036	-2.1336	-1.0291
14109	1.4538	-2.1346	-1.0135
14110	1.6048	-2.1365	-1.0127
14111	1.7535	-2.1382	-1.0089
14201	0.2486	-2.1245	-0.8775
14202	0.3976	-2.1258	-0.8776
14203	0.5443	-2.127	-0.8874
14204	0.6971	-2.1281	-0.8907
14205	0.8479	-2.1295	-0.8893
14206	0.9981	-2.1306	-0.8897
14207	1.1454	-2.1324	-0.8861
14208	1.2937	-2.1338	-0.8782
14209	1.4455	-2.1355	-0.8713
14210	1.5932	-2.1367	-0.8704
14211	1.7453	-2.1389	-0.8693
14301	0.2471	-2.1246	-0.6334
14302	0.3948	-2.1256	-0.6264
14303	0.5453	-2.1266	-0.6271
14304	0.6955	-2.1278	-0.6343
14305	0.8445	-2.129	-0.6377
14306	0.9952	-2.131	-0.6328
14307	1.1447	-2.1318	-0.6231
14308	1.2961	-2.1343	-0.624
14309	1.4475	-2.1357	-0.6218
14310	1.5964	-2.1373	-0.6201
14311	1.7461	-2.1392	-0.6162
14401	0.2458	-2.1251	-0.3698
14402	0.3946	-2.1258	-0.3667
14403	0.5392	-2.1268	-0.3681
14404	0.6909	-2.128	-0.3623
14405	0.8421	-2.1289	-0.3619
14406	0.9961	-2.1307	-0.3608
14407	1.1457	-2.1322	-0.3597
14408	1.2949	-2.1342	-0.3571
14409	1.4497	-2.1358	-0.3538
14410	1.598	-2.1384	-0.3565
14411	1.7483	-2.1401	-0.3543
14501	0.2482	-2.1253	-0.039
14502	0.4007	-2.1271	-0.0368
14503	0.5526	-2.1279	-0.0356
14504	0.7036	-2.1302	-0.0346
14505	0.8505	-2.1318	-0.033
14506	1.0013	-2.1332	-0.0317
14507	1.1529	-2.1343	-0.0331
14508	1.3029	-2.1371	-0.0294
14509	1.4546	-2.1394	-0.0287
14510	1.6028	-2.1412	-0.0295
14511	1.7535	-2.1428	-0.0278
14601	0.2437	-2.1232	0.2218
14602	0.3941	-2.1244	0.2218
14603	0.5441	-2.1258	0.2228
14604	0.6944	-2.127	0.2228
14605	0.8416	-2.1293	0.2242
14606	0.9908	-2.1314	0.2251
14607	1.1411	-2.1334	0.225
14608	1.2916	-2.1352	0.2244
14609	1.4391	-2.1378	0.2275
14610	1.589	-2.1406	0.2285
14611	1.7422	-2.1431	0.2275
14701	0.2406	-2.124	0.4588
14702	0.3926	-2.1254	0.4595
14703	0.5425	-2.1273	0.4604
14704	0.6903	-2.1287	0.4623
14705	0.8398	-2.1317	0.461
14706	0.99	-2.1348	0.4647
14707	1.1386	-2.1364	0.4644
14708	1.2884	-2.1387	0.4669
14709	1.4392	-2.1409	0.4753
14710	1.5939	-2.1431	0.4738
14711	1.7382	-2.1449	0.4709
15101	0.251	-2.1266	-1.0191
15102	0.4009	-2.1277	-1.0328
15103	0.5502	-2.1283	-1.0362
15104	0.7015	-2.1294	-1.0363
15105	0.8537	-2.1306	-1.0369
15106	1.0037	-2.1315	-1.0397
15107	1.1514	-2.1323	-1.0369
15108	1.3034	-2.1339	-1.0342
15109	1.4548	-2.1351	-1.021
15110	1.6051	-2.1368	-1.0135
15111	1.7537	-2.1385	-1.0091
15201	0.2486	-2.1247	-0.8776
15202	0.3975	-2.1258	-0.8779
15203	0.5441	-2.1269	-0.8876
15204	0.697	-2.1283	-0.891
15205	0.8478	-2.1298	-0.8897
15206	0.9981	-2.131	-0.89
15207	1.145	-2.1325	-0.8876
15208	1.2931	-2.134	-0.8836
15209	1.4452	-2.1356	-0.874
15210	1.593	-2.1366	-0.8709
15211	1.745	-2.1386	-0.8694
15301	0.2471	-2.1249	-0.6336
15302	0.3949	-2.1258	-0.6264
15303	0.5451	-2.1266	-0.6275
15304	0.6954	-2.1279	-0.6345
15305	0.8445	-2.1291	-0.6385
15306	0.9946	-2.131	-0.6371
15307	1.1449	-2.1321	-0.6312
15308	1.2965	-2.1348	-0.6277
15309	1.4478	-2.1357	-0.622
15310	1.5968	-2.1378	-0.6205
15311	1.7463	-2.1395	-0.6165
15401	0.2459	-2.1254	-0.3698
15402	0.3947	-2.126	-0.3672
15403	0.5392	-2.1268	-0.3683
15404	0.6908	-2.1276	-0.3625
15405	0.842	-2.1291	-0.3628
15406	0.9963	-2.131	-0.3618
15407	1.146	-2.1323	-0.3607
15408	1.2948	-2.134	-0.3576
15409	1.45	-2.1359	-0.3541
15410	1.5984	-2.1385	-0.3567
15411	1.7483	-2.1402	-0.355
15501	0.2483	-2.1251	-0.0392
15502	0.4008	-2.127	-0.0369
15503	0.5529	-2.1283	-0.0358
15504	0.7035	-2.1297	-0.035
15505	0.8505	-2.1317	-0.0334
15506	1.0015	-2.1335	-0.0322
15507	1.1532	-2.1346	-0.0334
15508	1.303	-2.1371	-0.0299
15509	1.4546	-2.1393	-0.029
15510	1.6029	-2.1412	-0.0298
15511	1.7538	-2.143	-0.0283
15601	0.2437	-2.123	0.2216
15602	0.3942	-2.1242	0.2214
15603	0.5443	-2.1259	0.2227
15604	0.6946	-2.1271	0.2225
15605	0.8419	-2.1297	0.2239
15606	0.9908	-2.1313	0.2248
15607	1.1413	-2.1334	0.2248
15608	1.2917	-2.1353	0.2242
15609	1.4394	-2.1381	0.2272
15610	1.5888	-2.1404	0.2281
15611	1.7422	-2.143	0.2273
15612	0.2409	-2.1239	0.4586
15701	0.2409	-2.1238	0.4586
15702	0.3927	-2.1249	0.4592
15703	0.5425	-2.127	0.4603
15704	0.6904	-2.1287	0.4623
15705	0.84	-2.1315	0.4608
15706	0.9903	-2.1348	0.4646
15707	1.1386	-2.1362	0.4643
15708	1.2883	-2.1384	0.4665
15709	1.4392	-2.1407	0.475
15710	1.5938	-2.143	0.4737
15711	1.7383	-2.145	0.4708
16101	0.251	-2.127	-1.0194
16102	0.401	-2.1282	-1.0331
16103	0.5503	-2.1284	-1.036
16104	0.7016	-2.1296	-1.0364
16105	0.8541	-2.1309	-1.0369
16106	1.0037	-2.1314	-1.0397
16107	1.1516	-2.1324	-1.0371
16108	1.3032	-2.1339	-1.0355
16109	1.4554	-2.1354	-1.029
16110	1.6058	-2.137	-1.0175
16111	1.7537	-2.1385	-1.0097
16201	0.2488	-2.1246	-0.8776
16202	0.3978	-2.1264	-0.8781
16203	0.5443	-2.1268	-0.8879
16204	0.697	-2.1282	-0.8911
16205	0.8479	-2.1297	-0.8898
16206	0.9984	-2.1313	-0.8905
16207	1.1447	-2.1325	-0.8881
16208	1.2929	-2.134	-0.8867
16209	1.4458	-2.1358	-0.8793
16210	1.5931	-2.1368	-0.8728
16211	1.7449	-2.1386	-0.8703
16212	0.2471	-2.1248	-0.6338
16301	0.2472	-2.1249	-0.6338
16302	0.3947	-2.1257	-0.6267
16303	0.5451	-2.1271	-0.6278
16304	0.6955	-2.1278	-0.6349
16305	0.8446	-2.1293	-0.6389
16306	0.9943	-2.1305	-0.6377
16307	1.1453	-2.1324	-0.634
16308	1.2966	-2.1346	-0.6304
16309	1.4481	-2.1359	-0.6232
16310	1.597	-2.1377	-0.6214
16311	1.7463	-2.1392	-0.6176
16401	0.246	-2.1254	-0.3699
16402	0.3949	-2.1263	-0.3671
16403	0.5393	-2.127	-0.3686
16404	0.6913	-2.1281	-0.3631
16405	0.8421	-2.1292	-0.3643
16406	0.9969	-2.1312	-0.3637
16407	1.1462	-2.1323	-0.3618
16408	1.2958	-2.1345	-0.3588
16409	1.4505	-2.1362	-0.3551
16410	1.5988	-2.1386	-0.3578
16411	1.749	-2.1405	-0.3554
16412	0.2486	-2.1256	-0.0394
16501	0.2486	-2.1257	-0.0394
16502	0.401	-2.1271	-0.0372
16503	0.553	-2.1281	-0.036
16504	0.7038	-2.1301	-0.0353
16505	0.8509	-2.1318	-0.034
16506	1.002	-2.1337	-0.0331
16507	1.1537	-2.135	-0.0343
16508	1.3032	-2.137	-0.0306
16509	1.455	-2.1394	-0.0299
16510	1.6036	-2.1416	-0.0307
16511	1.7543	-2.1431	-0.029
16601	0.2443	-2.1231	0.2216
16602	0.3947	-2.1245	0.2213
16603	0.5447	-2.1259	0.2224
16604	0.6952	-2.1271	0.222
16605	0.8422	-2.1295	0.2235
16606	0.9912	-2.1313	0.2241
16607	1.1417	-2.1334	0.2239
16608	1.2922	-2.1353	0.2233
16609	1.4398	-2.1379	0.2264
16610	1.5897	-2.1406	0.2276
16611	1.7429	-2.1431	0.2263
16701	0.2413	-2.1236	0.4584
16702	0.3934	-2.1253	0.4591
16703	0.5432	-2.1269	0.4598
16704	0.6909	-2.1284	0.4615
16705	0.8405	-2.1316	0.4601
16706	0.9907	-2.1347	0.4639
16707	1.139	-2.136	0.4634
16708	1.289	-2.1388	0.4659
16709	1.4399	-2.1409	0.4743
16710	1.5946	-2.1432	0.4727
16711	1.739	-2.1451	0.4697

## Sheet: Sheet1
czd701	x	0	z
101	0.258	-2.1259	-1.0185
102	0.4094	-2.1266	-1.0204
103	0.5589	-2.1271	-1.019
104	0.7092	-2.1274	-1.0189
105	0.8614	-2.128	-1.0201
106	1.0107	-2.1281	-1.0209
107	1.1588	-2.1289	-1.0206
108	1.3101	-2.13	-1.0193
109	1.4615	-2.1309	-1.014
110	1.6121	-2.1318	-1.0137
111	1.761	-2.1332	-1.0097
201	0.2554	-2.1242	-0.8768
202	0.4047	-2.1253	-0.8765
203	0.552	-2.125	-0.8762
204	0.7036	-2.1259	-0.8748
205	0.8549	-2.1271	-0.8746
206	1.0054	-2.1277	-0.8733
207	1.1513	-2.1287	-0.8724
208	1.2996	-2.1293	-0.8727
209	1.4521	-2.1307	-0.8713
210	1.6001	-2.1316	-0.8707
211	1.7518	-2.133	-0.8696
301	0.2542	-2.1243	-0.6323
302	0.4021	-2.1249	-0.6252
303	0.5521	-2.1244	-0.6255
304	0.7029	-2.1258	-0.6237
305	0.8515	-2.1263	-0.6249
306	1.0013	-2.1275	-0.624
307	1.1514	-2.1282	-0.6221
308	1.3029	-2.1303	-0.6234
309	1.4543	-2.1308	-0.6212
310	1.6032	-2.132	-0.6197
311	1.753	-2.1335	-0.6162
401	0.2529	-2.1244	-0.3683
402	0.4016	-2.1246	-0.3652
403	0.5463	-2.1249	-0.3666
404	0.6982	-2.1254	-0.3605
405	0.8495	-2.1266	-0.3603
406	1.0033	-2.1271	-0.3597
407	1.1528	-2.1283	-0.3588
408	1.302	-2.1297	-0.3565
409	1.4568	-2.1311	-0.3532
410	1.605	-2.1329	-0.3561
411	1.7556	-2.1346	-0.3542
501	0.2558	-2.1249	-0.0376
502	0.408	-2.1257	-0.0353
503	0.56	-2.1266	-0.0343
504	0.7107	-2.1277	-0.0331
505	0.8577	-2.1289	-0.0318
506	1.0089	-2.1304	-0.0306
507	1.1604	-2.1309	-0.0322
508	1.3102	-2.1327	-0.0287
509	1.4618	-2.1346	-0.0282
510	1.61	-2.1358	-0.0289
511	1.761	-2.137	-0.0276
601	0.2508	-2.1225	0.2232
602	0.4017	-2.1236	0.223
603	0.5515	-2.1241	0.2242
604	0.7022	-2.1252	0.2241
605	0.8489	-2.1262	0.2254
606	0.9985	-2.1278	0.2262
607	1.1485	-2.1294	0.2259
608	1.2993	-2.1313	0.2254
609	1.4466	-2.1331	0.228
610	1.5963	-2.1352	0.229
611	1.7496	-2.1375	0.2279
701	0.2485	-2.1237	0.4604
702	0.4005	-2.1248	0.4605
703	0.5501	-2.1257	0.462
704	0.6979	-2.1265	0.4637
705	0.8475	-2.1293	0.4625
706	0.9977	-2.1318	0.4659
707	1.1461	-2.1326	0.4654
708	1.2962	-2.1348	0.4679
709	1.4472	-2.1367	0.4762
710	1.6018	-2.1383	0.4745
711	1.747	-2.1401	0.4717	point	x		y					point	x	y
1101	0.2585	-2.1252	-1.0177	101	0.258	-2.1259	-1.0185					1101	0.0005	0.0008
1102	0.4097	-2.126	-1.0202	102	0.4094	-2.1266	-1.0204					1102	0.0003	0.0002
1103	0.5594	-2.1269	-1.0191	103	0.5589	-2.1271	-1.019					1103	0.0005	-0.0001
1104	0.7097	-2.1273	-1.019	104	0.7092	-2.1274	-1.0189					1104	0.0005	-0.0001
1105	0.862	-2.1279	-1.0201	105	0.8614	-2.128	-1.0201					1105	0.0006	0
1106	1.0113	-2.1282	-1.021	106	1.0107	-2.1281	-1.0209					1106	0.0006	-0.0001
1107	1.1592	-2.1286	-1.0203	107	1.1588	-2.1289	-1.0206					1107	0.0004	0.0003
1108	1.3109	-2.1302	-1.0193	108	1.3101	-2.13	-1.0193					1108	0.0008	0
1109	1.4619	-2.1304	-1.0138	109	1.4615	-2.1309	-1.014					1109	0.0004	0.0002
1110	1.6126	-2.1315	-1.0133	110	1.6121	-2.1318	-1.0137					1110	0.0005	0.0004
1111	1.7617	-2.133	-1.0096	111	1.761	-2.1332	-1.0097					1111	0.0007	0.0001
1201	0.256	-2.1243	-0.8767	201	0.2554	-2.1242	-0.8768					1201	0.0006	0.0001
1202	0.4052	-2.1253	-0.8763	202	0.4047	-2.1253	-0.8765					1202	0.0005	0.0002
1203	0.5524	-2.1249	-0.8763	203	0.552	-2.125	-0.8762					1203	0.0004	-0.0001
1204	0.7044	-2.1264	-0.875	204	0.7036	-2.1259	-0.8748					1204	0.0008	-0.0002
1205	0.8555	-2.127	-0.8746	205	0.8549	-2.1271	-0.8746					1205	0.0006	0
1206	1.0058	-2.1275	-0.8731	206	1.0054	-2.1277	-0.8733					1206	0.0004	0.0002
1207	1.1519	-2.1285	-0.8723	207	1.1513	-2.1287	-0.8724					1207	0.0006	0.0001
1208	1.3001	-2.1292	-0.8726	208	1.2996	-2.1293	-0.8727					1208	0.0005	0.0001
1209	1.4523	-2.1303	-0.871	209	1.4521	-2.1307	-0.8713					1209	0.0002	0.0003
1210	1.6002	-2.1311	-0.8704	210	1.6001	-2.1316	-0.8707					1210	0.0001	0.0003
1211	1.7522	-2.1326	-0.8691	211	1.7518	-2.133	-0.8696					1211	0.0004	0.0005
1301	0.2547	-2.1241	-0.6324	301	0.2542	-2.1243	-0.6323					1301	0.0005	-0.0001
1302	0.4024	-2.1246	-0.625	302	0.4021	-2.1249	-0.6252					1302	0.0003	0.0002
1303	0.5529	-2.125	-0.6256	303	0.5521	-2.1244	-0.6255					1303	0.0008	-0.0001
1304	0.7034	-2.1259	-0.6238	304	0.7029	-2.1258	-0.6237					1304	0.0005	-0.0001
1305	0.852	-2.1261	-0.6249	305	0.8515	-2.1263	-0.6249					1305	0.0005	0
1306	1.0019	-2.1276	-0.6242	306	1.0013	-2.1275	-0.624					1306	0.0006	-0.0002
1307	1.1523	-2.1282	-0.622	307	1.1514	-2.1282	-0.6221					1307	0.0009	0.0001
1308	1.3036	-2.1301	-0.6233	308	1.3029	-2.1303	-0.6234					1308	0.0007	0.0001
1309	1.455	-2.1307	-0.6212	309	1.4543	-2.1308	-0.6212					1309	0.0007	0
1310	1.6039	-2.1318	-0.6196	310	1.6032	-2.132	-0.6197					1310	0.0007	0.0001
1311	1.7534	-2.1331	-0.6162	311	1.753	-2.1335	-0.6162					1311	0.0004	0
1401	0.2535	-2.1244	-0.3684	401	0.2529	-2.1244	-0.3683					1401	0.0006	-0.0001
1402	0.4022	-2.1247	-0.3654	402	0.4016	-2.1246	-0.3652					1402	0.0006	-0.0002
1403	0.5469	-2.1252	-0.3667	403	0.5463	-2.1249	-0.3666					1403	0.0006	-0.0001
1404	0.6987	-2.1252	-0.3606	404	0.6982	-2.1254	-0.3605					1404	0.0005	-0.0001
1405	0.8496	-2.1261	-0.3601	405	0.8495	-2.1266	-0.3603					1405	0.0001	0.0002
1406	1.0037	-2.1272	-0.3596	406	1.0033	-2.1271	-0.3597					1406	0.0004	0.0001
1407	1.153	-2.1279	-0.3587	407	1.1528	-2.1283	-0.3588					1407	0.0002	0.0001
1408	1.3024	-2.1294	-0.3563	408	1.302	-2.1297	-0.3565					1408	0.0004	0.0002
1409	1.4571	-2.1306	-0.3532	409	1.4568	-2.1311	-0.3532					1409	0.0003	0
1410	1.6055	-2.1326	-0.3561	410	1.605	-2.1329	-0.3561					1410	0.0005	0
1411	1.7563	-2.1343	-0.3541	411	1.7556	-2.1346	-0.3542					1411	0.0007	0.0001
1501	0.2559	-2.1247	-0.0377	501	0.2558	-2.1249	-0.0376					1501	0.0001	-0.0001
1502	0.4083	-2.1256	-0.0354	502	0.408	-2.1257	-0.0353					1502	0.0003	-0.0001
1503	0.5605	-2.126	-0.0341	503	0.56	-2.1266	-0.0343					1503	0.0005	0.0002
1504	0.7112	-2.1275	-0.0333	504	0.7107	-2.1277	-0.0331					1504	0.0005	-0.0002
1505	0.8583	-2.1289	-0.0317	505	0.8577	-2.1289	-0.0318					1505	0.0006	0.0001
1506	1.0092	-2.1298	-0.0307	506	1.0089	-2.1304	-0.0306					1506	0.0003	-0.0001
1507	1.1608	-2.1304	-0.0321	507	1.1604	-2.1309	-0.0322					1507	0.0004	0.0001
1508	1.3105	-2.1324	-0.0287	508	1.3102	-2.1327	-0.0287					1508	0.0003	0
1509	1.4623	-2.1343	-0.0283	509	1.4618	-2.1346	-0.0282					1509	0.0005	-0.0001
1510	1.6105	-2.1355	-0.0291	510	1.61	-2.1358	-0.0289					1510	0.0005	-0.0002
1511	1.7612	-2.1365	-0.0276	511	1.761	-2.137	-0.0276					1511	0.0002	0
1601	0.2515	-2.1225	0.2232	601	0.2508	-2.1225	0.2232					1601	0.0007	0
1602	0.402	-2.1228	0.2231	602	0.4017	-2.1236	0.223					1602	0.0003	0.0001
1603	0.5521	-2.1243	0.2242	603	0.5515	-2.1241	0.2242					1603	0.0006	0
1604	0.7024	-2.1247	0.2241	604	0.7022	-2.1252	0.2241					1604	0.0002	0
1605	0.8494	-2.1263	0.2253	605	0.8489	-2.1262	0.2254					1605	0.0005	-0.0001
1606	0.9987	-2.1278	0.2261	606	0.9985	-2.1278	0.2262					1606	0.0002	-0.0001
1607	1.1487	-2.1292	0.2257	607	1.1485	-2.1294	0.2259					1607	0.0002	-0.0002
1608	1.2992	-2.1307	0.2249	608	1.2993	-2.1313	0.2254					1608	-0.0001	-0.0005
1609	1.447	-2.1327	0.2282	609	1.4466	-2.1331	0.228					1609	0.0004	0.0002
1610	1.5963	-2.1343	0.2289	610	1.5963	-2.1352	0.229					1610	0	-0.0001
1611	1.7501	-2.1371	0.2278	611	1.7496	-2.1375	0.2279					1611	0.0005	-0.0001
1701	0.2487	-2.123	0.4599	701	0.2485	-2.1237	0.4604					1701	0.0002	-0.0005
1702	0.4006	-2.1241	0.4609	702	0.4005	-2.1248	0.4605					1702	0.0001	0.0004
1703	0.5504	-2.1251	0.4617	703	0.5501	-2.1257	0.462					1703	0.0003	-0.0003
1704	0.6984	-2.1264	0.4636	704	0.6979	-2.1265	0.4637					1704	0.0005	-0.0001
1705	0.8478	-2.1289	0.4623	705	0.8475	-2.1293	0.4625					1705	0.0003	-0.0002
1706	0.9981	-2.1313	0.4658	706	0.9977	-2.1318	0.4659					1706	0.0004	-0.0001
1707	1.1462	-2.1321	0.4654	707	1.1461	-2.1326	0.4654					1707	0.0001	0
1708	1.2962	-2.1339	0.4676	708	1.2962	-2.1348	0.4679					1708	0	-0.0003
1709	1.4475	-2.1362	0.476	709	1.4472	-2.1367	0.4762					1709	0.0003	-0.0002
1710	1.6019	-2.1374	0.4742	710	1.6018	-2.1383	0.4745					1710	0.0001	-0.0003
1711	1.7466	-2.1391	0.4714	711	1.747	-2.1401	0.4717					1711	-0.0004	-0.0003
2101	0.2584	-2.125	-1.0179	101	0.258	-2.1259	-1.0185					2101	0.0004	0.0006
2102	0.4096	-2.1255	-1.02	102	0.4094	-2.1266	-1.0204					2102	0.0002	0.0004
2103	0.5589	-2.1259	-1.0186	103	0.5589	-2.1271	-1.019					2103	0	0.0004
2104	0.7093	-2.1266	-1.0187	104	0.7092	-2.1274	-1.0189					2104	0.0001	0.0002
2105	0.8615	-2.1269	-1.0197	105	0.8614	-2.128	-1.0201					2105	0.0001	0.0004
2106	1.0107	-2.1271	-1.0204	106	1.0107	-2.1281	-1.0209					2106	0	0.0005
2107	1.1586	-2.1275	-1.02	107	1.1588	-2.1289	-1.0206					2107	-0.0002	0.0006
2108	1.31	-2.1287	-1.0186	108	1.3101	-2.13	-1.0193					2108	-0.0001	0.0007
2109	1.4612	-2.1295	-1.0133	109	1.4615	-2.1309	-1.014					2109	-0.0003	0.0007
2110	1.6118	-2.1305	-1.0128	110	1.6121	-2.1318	-1.0137					2110	-0.0003	0.0009
2111	1.7611	-2.1322	-1.0092	111	1.761	-2.1332	-1.0097					2111	0.0001	0.0005
2201	0.2558	-2.1233	-0.8762	201	0.2554	-2.1242	-0.8768					2201	0.0004	0.0006
2202	0.4049	-2.1241	-0.8758	202	0.4047	-2.1253	-0.8765					2202	0.0002	0.0007
2203	0.5523	-2.1243	-0.876	203	0.552	-2.125	-0.8762					2203	0.0003	0.0002
2204	0.7039	-2.1252	-0.8745	204	0.7036	-2.1259	-0.8748					2204	0.0003	0.0003
2205	0.8551	-2.1265	-0.8743	205	0.8549	-2.1271	-0.8746					2205	0.0002	0.0003
2206	1.0057	-2.1269	-0.8728	206	1.0054	-2.1277	-0.8733					2206	0.0003	0.0005
2207	1.1516	-2.1279	-0.8721	207	1.1513	-2.1287	-0.8724					2207	0.0003	0.0003
2208	1.2995	-2.1284	-0.8723	208	1.2996	-2.1293	-0.8727					2208	-0.0001	0.0004
2209	1.4521	-2.1299	-0.8709	209	1.4521	-2.1307	-0.8713					2209	0	0.0004
2210	1.6	-2.1306	-0.8703	210	1.6001	-2.1316	-0.8707					2210	-0.0001	0.0004
2211	1.7518	-2.132	-0.869	211	1.7518	-2.133	-0.8696					2211	0	0.0006
2301	0.2546	-2.1237	-0.6322	301	0.2542	-2.1243	-0.6323					2301	0.0004	0.0001
2302	0.4024	-2.1239	-0.6248	302	0.4021	-2.1249	-0.6252					2302	0.0003	0.0004
2303	0.5528	-2.1245	-0.6256	303	0.5521	-2.1244	-0.6255					2303	0.0007	-0.0001
2304	0.703	-2.125	-0.6235	304	0.7029	-2.1258	-0.6237					2304	0.0001	0.0002
2305	0.8518	-2.126	-0.6248	305	0.8515	-2.1263	-0.6249					2305	0.0003	0.0001
2306	1.0016	-2.1269	-0.624	306	1.0013	-2.1275	-0.624					2306	0.0003	0
2307	1.152	-2.1279	-0.6219	307	1.1514	-2.1282	-0.6221					2307	0.0006	0.0002
2308	1.3032	-2.1294	-0.6232	308	1.3029	-2.1303	-0.6234					2308	0.0003	0.0002
2309	1.4545	-2.1301	-0.621	309	1.4543	-2.1308	-0.6212					2309	0.0002	0.0002
2310	1.6036	-2.1316	-0.6196	310	1.6032	-2.132	-0.6197					2310	0.0004	0.0001
2311	1.7532	-2.1329	-0.6161	311	1.753	-2.1335	-0.6162					2311	0.0002	0.0001
2401	0.2534	-2.1239	-0.3683	401	0.2529	-2.1244	-0.3683					2401	0.0005	0
2402	0.4021	-2.1244	-0.3655	402	0.4016	-2.1246	-0.3652					2402	0.0005	-0.0003
2403	0.547	-2.1249	-0.3668	403	0.5463	-2.1249	-0.3666					2403	0.0007	-0.0002
2404	0.6984	-2.1248	-0.3608	404	0.6982	-2.1254	-0.3605					2404	0.0002	-0.0003
2405	0.8495	-2.1258	-0.3601	405	0.8495	-2.1266	-0.3603					2405	0	0.0002
2406	1.0034	-2.1267	-0.3597	406	1.0033	-2.1271	-0.3597					2406	0.0001	0
2407	1.153	-2.1278	-0.3588	407	1.1528	-2.1283	-0.3588					2407	0.0002	0
2408	1.3024	-2.1292	-0.3564	408	1.302	-2.1297	-0.3565					2408	0.0004	0.0001
2409	1.4572	-2.1308	-0.3534	409	1.4568	-2.1311	-0.3532					2409	0.0004	-0.0002
2410	1.6055	-2.1325	-0.3563	410	1.605	-2.1329	-0.3561					2410	0.0005	-0.0002
2411	1.7558	-2.1339	-0.3542	411	1.7556	-2.1346	-0.3542					2411	0.0002	0
2501	0.256	-2.1245	-0.0377	501	0.2558	-2.1249	-0.0376					2501	0.0002	-0.0001
2502	0.4085	-2.1256	-0.0355	502	0.408	-2.1257	-0.0353					2502	0.0005	-0.0002
2503	0.5605	-2.1262	-0.0342	503	0.56	-2.1266	-0.0343					2503	0.0005	0.0001
2504	0.7111	-2.1274	-0.0335	504	0.7107	-2.1277	-0.0331					2504	0.0004	-0.0004
2505	0.8581	-2.1284	-0.0317	505	0.8577	-2.1289	-0.0318					2505	0.0004	0.0001
2506	1.009	-2.1297	-0.0306	506	1.0089	-2.1304	-0.0306					2506	0.0001	0
2507	1.1605	-2.1303	-0.0321	507	1.1604	-2.1309	-0.0322					2507	0.0001	0.0001
2508	1.3105	-2.1323	-0.0288	508	1.3102	-2.1327	-0.0287					2508	0.0003	-0.0001
2509	1.4622	-2.1341	-0.0281	509	1.4618	-2.1346	-0.0282					2509	0.0004	0.0001
2510	1.6101	-2.1354	-0.0292	510	1.61	-2.1358	-0.0289					2510	0.0001	-0.0003
2511	1.7611	-2.1367	-0.0276	511	1.761	-2.137	-0.0276					2511	0.0001	0
2601	0.2518	-2.1225	0.2231	601	0.2508	-2.1225	0.2232					2601	0.001	-0.0001
2602	0.4019	-2.1229	0.2231	602	0.4017	-2.1236	0.223					2602	0.0002	0.0001
2603	0.552	-2.124	0.2242	603	0.5515	-2.1241	0.2242					2603	0.0005	0
2604	0.7025	-2.1247	0.2239	604	0.7022	-2.1252	0.2241					2604	0.0003	-0.0002
2605	0.8495	-2.1264	0.2253	605	0.8489	-2.1262	0.2254					2605	0.0006	-0.0001
2606	0.9984	-2.1277	0.2262	606	0.9985	-2.1278	0.2262					2606	-0.0001	0
2607	1.1491	-2.1295	0.2258	607	1.1485	-2.1294	0.2259					2607	0.0006	-0.0001
2608	1.2994	-2.1307	0.2252	608	1.2993	-2.1313	0.2254					2608	0.0001	-0.0002
2609	1.4467	-2.1328	0.228	609	1.4466	-2.1331	0.228					2609	0.0001	0
2610	1.5968	-2.1347	0.229	610	1.5963	-2.1352	0.229					2610	0.0005	0
2611	1.7502	-2.1372	0.2279	611	1.7496	-2.1375	0.2279					2611	0.0006	0
2701	0.2486	-2.1233	0.4602	701	0.2485	-2.1237	0.4604					2701	0.0001	-0.0002
2702	0.4007	-2.1242	0.4608	702	0.4005	-2.1248	0.4605					2702	0.0002	0.0003
2703	0.5508	-2.1254	0.4618	703	0.5501	-2.1257	0.462					2703	0.0007	-0.0002
2704	0.6984	-2.1265	0.4636	704	0.6979	-2.1265	0.4637					2704	0.0005	-0.0001
2705	0.8479	-2.129	0.4621	705	0.8475	-2.1293	0.4625					2705	0.0004	-0.0004
2706	0.9982	-2.1315	0.4658	706	0.9977	-2.1318	0.4659					2706	0.0005	-0.0001
2707	1.1466	-2.1325	0.4654	707	1.1461	-2.1326	0.4654					2707	0.0005	0
2708	1.2966	-2.1341	0.4676	708	1.2962	-2.1348	0.4679					2708	0.0004	-0.0003
2709	1.4474	-2.1363	0.476	709	1.4472	-2.1367	0.4762					2709	0.0002	-0.0002
2710	1.6021	-2.1379	0.4746	710	1.6018	-2.1383	0.4745					2710	0.0003	0.0001
2711	1.7467	-2.1394	0.4716	711	1.747	-2.1401	0.4717					2711	-0.0003	-0.0001
3101	0.2586	-2.1259	-1.0184	101	0.258	-2.1259	-1.0185					3101	0.0006	0.0001
3102	0.4098	-2.1263	-1.0205	102	0.4094	-2.1266	-1.0204					3102	0.0004	-0.0001
3103	0.5592	-2.1266	-1.0189	103	0.5589	-2.1271	-1.019					3103	0.0003	0.0001
3104	0.7096	-2.1272	-1.019	104	0.7092	-2.1274	-1.0189					3104	0.0004	-0.0001
3105	0.8618	-2.1276	-1.02	105	0.8614	-2.128	-1.0201					3105	0.0004	0.0001
3106	1.0112	-2.1278	-1.0208	106	1.0107	-2.1281	-1.0209					3106	0.0005	0.0001
3107	1.159	-2.1282	-1.0202	107	1.1588	-2.1289	-1.0206					3107	0.0002	0.0004
3108	1.3106	-2.1296	-1.0191	108	1.3101	-2.13	-1.0193					3108	0.0005	0.0002
3109	1.4616	-2.13	-1.0136	109	1.4615	-2.1309	-1.014					3109	0.0001	0.0004
3110	1.6122	-2.131	-1.0131	110	1.6121	-2.1318	-1.0137					3110	0.0001	0.0006
3111	1.7614	-2.1327	-1.0093	111	1.761	-2.1332	-1.0097					3111	0.0004	0.0004
3201	0.2559	-2.1239	-0.8765	201	0.2554	-2.1242	-0.8768					3201	0.0005	0.0003
3202	0.405	-2.1249	-0.8761	202	0.4047	-2.1253	-0.8765					3202	0.0003	0.0004
3203	0.5524	-2.1245	-0.8762	203	0.552	-2.125	-0.8762					3203	0.0004	0
3204	0.7041	-2.1258	-0.8747	204	0.7036	-2.1259	-0.8748					3204	0.0005	0.0001
3205	0.8554	-2.1269	-0.8745	205	0.8549	-2.1271	-0.8746					3205	0.0005	0.0001
3206	1.0057	-2.1274	-0.873	206	1.0054	-2.1277	-0.8733					3206	0.0003	0.0003
3207	1.1519	-2.1284	-0.8723	207	1.1513	-2.1287	-0.8724					3207	0.0006	0.0001
3208	1.3001	-2.1291	-0.8726	208	1.2996	-2.1293	-0.8727					3208	0.0005	0.0001
3209	1.4526	-2.1306	-0.8713	209	1.4521	-2.1307	-0.8713					3209	0.0005	0
3210	1.6002	-2.131	-0.8704	210	1.6001	-2.1316	-0.8707					3210	0.0001	0.0003
3211	1.7519	-2.1323	-0.8691	211	1.7518	-2.133	-0.8696					3211	0.0001	0.0005
3301	0.2547	-2.1242	-0.6324	301	0.2542	-2.1243	-0.6323					3301	0.0005	-0.0001
3302	0.4025	-2.1248	-0.6252	302	0.4021	-2.1249	-0.6252					3302	0.0004	0
3303	0.5529	-2.1253	-0.6258	303	0.5521	-2.1244	-0.6255					3303	0.0008	-0.0003
3304	0.7033	-2.1256	-0.6237	304	0.7029	-2.1258	-0.6237					3304	0.0004	0
3305	0.8521	-2.1266	-0.625	305	0.8515	-2.1263	-0.6249					3305	0.0006	-0.0001
3306	1.0019	-2.1277	-0.6241	306	1.0013	-2.1275	-0.624					3306	0.0006	-0.0001
3307	1.1521	-2.1283	-0.6222	307	1.1514	-2.1282	-0.6221					3307	0.0007	-0.0001
3308	1.3036	-2.1302	-0.6234	308	1.3029	-2.1303	-0.6234					3308	0.0007	0
3309	1.4549	-2.1307	-0.6211	309	1.4543	-2.1308	-0.6212					3309	0.0006	0.0001
3310	1.604	-2.1322	-0.6199	310	1.6032	-2.132	-0.6197					3310	0.0008	-0.0002
3311	1.7535	-2.1333	-0.6162	311	1.753	-2.1335	-0.6162					3311	0.0005	0
3401	0.2534	-2.1246	-0.3684	401	0.2529	-2.1244	-0.3683					3401	0.0005	-0.0001
3402	0.4022	-2.1251	-0.3655	402	0.4016	-2.1246	-0.3652					3402	0.0006	-0.0003
3403	0.5469	-2.1253	-0.3668	403	0.5463	-2.1249	-0.3666					3403	0.0006	-0.0002
3404	0.6987	-2.1254	-0.3608	404	0.6982	-2.1254	-0.3605					3404	0.0005	-0.0003
3405	0.8498	-2.1264	-0.3603	405	0.8495	-2.1266	-0.3603					3405	0.0003	0
3406	1.0038	-2.1273	-0.3597	406	1.0033	-2.1271	-0.3597					3406	0.0005	0
3407	1.1534	-2.1285	-0.3588	407	1.1528	-2.1283	-0.3588					3407	0.0006	0
3408	1.3026	-2.1297	-0.3564	408	1.302	-2.1297	-0.3565					3408	0.0006	0.0001
3409	1.4573	-2.1311	-0.3534	409	1.4568	-2.1311	-0.3532					3409	0.0005	-0.0002
3410	1.6057	-2.1329	-0.3562	410	1.605	-2.1329	-0.3561					3410	0.0007	-0.0001
3411	1.7566	-2.1347	-0.3543	411	1.7556	-2.1346	-0.3542					3411	0.001	-0.0001
3501	0.256	-2.125	-0.0376	501	0.2558	-2.1249	-0.0376					3501	0.0002	0
3502	0.4085	-2.1261	-0.0354	502	0.408	-2.1257	-0.0353					3502	0.0005	-0.0001
3503	0.5604	-2.1266	-0.0342	503	0.56	-2.1266	-0.0343					3503	0.0004	0.0001
3504	0.7113	-2.128	-0.0333	504	0.7107	-2.1277	-0.0331					3504	0.0006	-0.0002
3505	0.8583	-2.129	-0.0318	505	0.8577	-2.1289	-0.0318					3505	0.0006	0
3506	1.0094	-2.1305	-0.0308	506	1.0089	-2.1304	-0.0306					3506	0.0005	-0.0002
3507	1.1611	-2.1309	-0.0323	507	1.1604	-2.1309	-0.0322					3507	0.0007	-0.0001
3508	1.3109	-2.1329	-0.0288	508	1.3102	-2.1327	-0.0287					3508	0.0007	-0.0001
3509	1.4625	-2.1347	-0.0282	509	1.4618	-2.1346	-0.0282					3509	0.0007	0
3510	1.6109	-2.136	-0.0292	510	1.61	-2.1358	-0.0289					3510	0.0009	-0.0003
3511	1.7616	-2.1372	-0.0278	511	1.761	-2.137	-0.0276					3511	0.0006	-0.0002
3601	0.2518	-2.1231	0.2234	601	0.2508	-2.1225	0.2232					3601	0.001	0.0002
3602	0.4021	-2.1235	0.2231	602	0.4017	-2.1236	0.223					3602	0.0004	0.0001
3603	0.5522	-2.1245	0.2243	603	0.5515	-2.1241	0.2242					3603	0.0007	0.0001
3604	0.7026	-2.1254	0.224	604	0.7022	-2.1252	0.2241					3604	0.0004	-0.0001
3605	0.8494	-2.1269	0.2253	605	0.8489	-2.1262	0.2254					3605	0.0005	-0.0001
3606	0.9988	-2.1283	0.2262	606	0.9985	-2.1278	0.2262					3606	0.0003	0
3607	1.1492	-2.1298	0.2257	607	1.1485	-2.1294	0.2259					3607	0.0007	-0.0002
3608	1.2997	-2.131	0.2253	608	1.2993	-2.1313	0.2254					3608	0.0004	-0.0001
3609	1.447	-2.1329	0.2282	609	1.4466	-2.1331	0.228					3609	0.0004	0.0002
3610	1.5969	-2.135	0.229	610	1.5963	-2.1352	0.229					3610	0.0006	0
3611	1.7504	-2.1374	0.2279	611	1.7496	-2.1375	0.2279					3611	0.0008	0
3701	0.2486	-2.1238	0.4605	701	0.2485	-2.1237	0.4604					3701	0.0001	0.0001
3702	0.4007	-2.1248	0.461	702	0.4005	-2.1248	0.4605					3702	0.0002	0.0005
3703	0.5506	-2.1255	0.4617	703	0.5501	-2.1257	0.462					3703	0.0005	-0.0003
3704	0.6984	-2.1268	0.464	704	0.6979	-2.1265	0.4637					3704	0.0005	0.0003
3705	0.8481	-2.1296	0.4622	705	0.8475	-2.1293	0.4625					3705	0.0006	-0.0003
3706	0.9983	-2.1319	0.4657	706	0.9977	-2.1318	0.4659					3706	0.0006	-0.0002
3707	1.1467	-2.1325	0.4654	707	1.1461	-2.1326	0.4654					3707	0.0006	0
3708	1.2964	-2.1342	0.4676	708	1.2962	-2.1348	0.4679					3708	0.0002	-0.0003
3709	1.4477	-2.1365	0.4761	709	1.4472	-2.1367	0.4762					3709	0.0005	-0.0001
3710	1.602	-2.1377	0.4743	710	1.6018	-2.1383	0.4745					3710	0.0002	-0.0002
3711	1.7468	-2.1394	0.4716	711	1.747	-2.1401	0.4717					3711	-0.0002	-0.0001
4101	0.2585	-2.1259	-1.0185	101	0.258	-2.1259	-1.0185					4101	0.0005	0
4102	0.4099	-2.1266	-1.0207	102	0.4094	-2.1266	-1.0204					4102	0.0005	-0.0003
4103	0.5591	-2.1266	-1.0191	103	0.5589	-2.1271	-1.019					4103	0.0002	-0.0001
4104	0.7096	-2.1271	-1.0191	104	0.7092	-2.1274	-1.0189					4104	0.0004	-0.0002
4105	0.8619	-2.1279	-1.0202	105	0.8614	-2.128	-1.0201					4105	0.0005	-0.0001
4106	1.0109	-2.1276	-1.0209	106	1.0107	-2.1281	-1.0209					4106	0.0002	0
4107	1.1591	-2.1285	-1.0204	107	1.1588	-2.1289	-1.0206					4107	0.0003	0.0002
4108	1.3106	-2.1296	-1.0192	108	1.3101	-2.13	-1.0193					4108	0.0005	0.0001
4109	1.4618	-2.1302	-1.014	109	1.4615	-2.1309	-1.014					4109	0.0003	0
4110	1.6122	-2.1311	-1.0133	110	1.6121	-2.1318	-1.0137					4110	0.0001	0.0004
4111	1.7612	-2.1325	-1.0094	111	1.761	-2.1332	-1.0097					4111	0.0002	0.0003
4201	0.2558	-2.1237	-0.8765	201	0.2554	-2.1242	-0.8768					4201	0.0004	0.0003
4202	0.405	-2.1249	-0.8762	202	0.4047	-2.1253	-0.8765					4202	0.0003	0.0003
4203	0.5522	-2.1246	-0.8764	203	0.552	-2.125	-0.8762					4203	0.0002	-0.0002
4204	0.704	-2.1255	-0.8748	204	0.7036	-2.1259	-0.8748					4204	0.0004	0
4205	0.8553	-2.1268	-0.8747	205	0.8549	-2.1271	-0.8746					4205	0.0004	-0.0001
4206	1.0058	-2.1273	-0.8733	206	1.0054	-2.1277	-0.8733					4206	0.0004	0
4207	1.1517	-2.1282	-0.8723	207	1.1513	-2.1287	-0.8724					4207	0.0004	0.0001
4208	1.2999	-2.1292	-0.8728	208	1.2996	-2.1293	-0.8727					4208	0.0003	-0.0001
4209	1.4526	-2.1306	-0.8714	209	1.4521	-2.1307	-0.8713					4209	0.0005	-0.0001
4210	1.5999	-2.1306	-0.8704	210	1.6001	-2.1316	-0.8707					4210	-0.0002	0.0003
4211	1.7519	-2.1326	-0.8692	211	1.7518	-2.133	-0.8696					4211	0.0001	0.0004
4301	0.2547	-2.1246	-0.6326	301	0.2542	-2.1243	-0.6323					4301	0.0005	-0.0003
4302	0.4023	-2.1245	-0.625	302	0.4021	-2.1249	-0.6252					4302	0.0002	0.0002
4303	0.5528	-2.1251	-0.6258	303	0.5521	-2.1244	-0.6255					4303	0.0007	-0.0003
4304	0.7033	-2.1258	-0.6238	304	0.7029	-2.1258	-0.6237					4304	0.0004	-0.0001
4305	0.8522	-2.1267	-0.6251	305	0.8515	-2.1263	-0.6249					4305	0.0007	-0.0002
4306	1.002	-2.1279	-0.6242	306	1.0013	-2.1275	-0.624					4306	0.0007	-0.0002
4307	1.1522	-2.1283	-0.6221	307	1.1514	-2.1282	-0.6221					4307	0.0008	0
4308	1.3035	-2.13	-0.6234	308	1.3029	-2.1303	-0.6234					4308	0.0006	0
4309	1.4549	-2.1308	-0.6212	309	1.4543	-2.1308	-0.6212					4309	0.0006	0
4310	1.6041	-2.1323	-0.6199	310	1.6032	-2.132	-0.6197					4310	0.0009	-0.0002
4311	1.7534	-2.1331	-0.6161	311	1.753	-2.1335	-0.6162					4311	0.0004	0.0001
4401	0.2534	-2.1245	-0.3685	401	0.2529	-2.1244	-0.3683					4401	0.0005	-0.0002
4402	0.4021	-2.1248	-0.3655	402	0.4016	-2.1246	-0.3652					4402	0.0005	-0.0003
4403	0.547	-2.1255	-0.3668	403	0.5463	-2.1249	-0.3666					4403	0.0007	-0.0002
4404	0.6987	-2.1259	-0.3608	404	0.6982	-2.1254	-0.3605					4404	0.0005	-0.0003
4405	0.8498	-2.1265	-0.3603	405	0.8495	-2.1266	-0.3603					4405	0.0003	0
4406	1.0038	-2.1275	-0.3597	406	1.0033	-2.1271	-0.3597					4406	0.0005	0
4407	1.1534	-2.1286	-0.3588	407	1.1528	-2.1283	-0.3588					4407	0.0006	0
4408	1.3027	-2.1299	-0.3565	408	1.302	-2.1297	-0.3565					4408	0.0007	0
4409	1.4577	-2.1314	-0.3533	409	1.4568	-2.1311	-0.3532					4409	0.0009	-0.0001
4410	1.6057	-2.1331	-0.3561	410	1.605	-2.1329	-0.3561					4410	0.0007	0
4411	1.7562	-2.1345	-0.3543	411	1.7556	-2.1346	-0.3542					4411	0.0006	-0.0001
4501	0.2559	-2.1249	-0.0378	501	0.2558	-2.1249	-0.0376					4501	0.0001	-0.0002
4502	0.4084	-2.1262	-0.0355	502	0.408	-2.1257	-0.0353					4502	0.0004	-0.0002
4503	0.5604	-2.1267	-0.0343	503	0.56	-2.1266	-0.0343					4503	0.0004	0
4504	0.7113	-2.1279	-0.0334	504	0.7107	-2.1277	-0.0331					4504	0.0006	-0.0003
4505	0.8582	-2.1292	-0.0318	505	0.8577	-2.1289	-0.0318					4505	0.0005	0
4506	1.0093	-2.1303	-0.0306	506	1.0089	-2.1304	-0.0306					4506	0.0004	0
4507	1.1611	-2.131	-0.0321	507	1.1604	-2.1309	-0.0322					4507	0.0007	0.0001
4508	1.3107	-2.1326	-0.0287	508	1.3102	-2.1327	-0.0287					4508	0.0005	0
4509	1.4625	-2.1347	-0.0282	509	1.4618	-2.1346	-0.0282					4509	0.0007	0
4510	1.6107	-2.136	-0.0291	510	1.61	-2.1358	-0.0289					4510	0.0007	-0.0002
4511	1.7616	-2.1373	-0.0275	511	1.761	-2.137	-0.0276					4511	0.0006	0.0001
4601	0.2517	-2.123	0.2231	601	0.2508	-2.1225	0.2232					4601	0.0009	-0.0001
4602	0.4019	-2.1235	0.2234	602	0.4017	-2.1236	0.223					4602	0.0002	0.0004
4603	0.5519	-2.1245	0.2242	603	0.5515	-2.1241	0.2242					4603	0.0004	0
4604	0.7023	-2.1251	0.2241	604	0.7022	-2.1252	0.2241					4604	0.0001	0
4605	0.8497	-2.1272	0.2251	605	0.8489	-2.1262	0.2254					4605	0.0008	-0.0003
4606	0.9986	-2.1281	0.2262	606	0.9985	-2.1278	0.2262					4606	0.0001	0
4607	1.1492	-2.1298	0.2261	607	1.1485	-2.1294	0.2259					4607	0.0007	0.0002
4608	1.2997	-2.1311	0.2252	608	1.2993	-2.1313	0.2254					4608	0.0004	-0.0002
4609	1.4472	-2.1332	0.2281	609	1.4466	-2.1331	0.228					4609	0.0006	0.0001
4610	1.5968	-2.1352	0.2291	610	1.5963	-2.1352	0.229					4610	0.0005	0.0001
4611	1.7503	-2.1373	0.228	611	1.7496	-2.1375	0.2279					4611	0.0007	0.0001
4701	0.2488	-2.1237	0.4604	701	0.2485	-2.1237	0.4604					4701	0.0003	0
4702	0.4006	-2.1248	0.4609	702	0.4005	-2.1248	0.4605					4702	0.0001	0.0004
4703	0.5505	-2.1258	0.4619	703	0.5501	-2.1257	0.462					4703	0.0004	-0.0001
4704	0.6985	-2.1269	0.4637	704	0.6979	-2.1265	0.4637					4704	0.0006	0
4705	0.8481	-2.1295	0.4623	705	0.8475	-2.1293	0.4625					4705	0.0006	-0.0002
4706	0.9983	-2.132	0.4659	706	0.9977	-2.1318	0.4659					4706	0.0006	0
4707	1.1464	-2.1322	0.4653	707	1.1461	-2.1326	0.4654					4707	0.0003	-0.0001
4708	1.2966	-2.1346	0.4678	708	1.2962	-2.1348	0.4679					4708	0.0004	-0.0001
4709	1.4478	-2.1368	0.4763	709	1.4472	-2.1367	0.4762					4709	0.0006	0.0001
4710	1.6023	-2.138	0.4744	710	1.6018	-2.1383	0.4745					4710	0.0005	-0.0001
4711	1.7468	-2.1395	0.4715	711	1.747	-2.1401	0.4717					4711	-0.0002	-0.0002
5101	0.2586	-2.1258	-1.0185	101	0.258	-2.1259	-1.0185					5101	0.0006	0
5102	0.4098	-2.1262	-1.0208	102	0.4094	-2.1266	-1.0204					5102	0.0004	-0.0004
5103	0.5592	-2.1267	-1.0193	103	0.5589	-2.1271	-1.019					5103	0.0003	-0.0003
5104	0.7096	-2.1272	-1.019	104	0.7092	-2.1274	-1.0189					5104	0.0004	-0.0001
5105	0.8615	-2.1275	-1.0199	105	0.8614	-2.128	-1.0201					5105	0.0001	0.0002
5106	1.0111	-2.1276	-1.0208	106	1.0107	-2.1281	-1.0209					5106	0.0004	0.0001
5107	1.1591	-2.1281	-1.0202	107	1.1588	-2.1289	-1.0206					5107	0.0003	0.0004
5108	1.3106	-2.1295	-1.0192	108	1.3101	-2.13	-1.0193					5108	0.0005	0.0001
5109	1.4617	-2.1302	-1.0138	109	1.4615	-2.1309	-1.014					5109	0.0002	0.0002
5110	1.6122	-2.1311	-1.0132	110	1.6121	-2.1318	-1.0137					5110	0.0001	0.0005
5111	1.7611	-2.1325	-1.0093	111	1.761	-2.1332	-1.0097					5111	0.0001	0.0004
5201	0.2559	-2.1236	-0.8767	201	0.2554	-2.1242	-0.8768					5201	0.0005	0.0001
5202	0.405	-2.1245	-0.8764	202	0.4047	-2.1253	-0.8765					5202	0.0003	0.0001
5203	0.5524	-2.1248	-0.8765	203	0.552	-2.125	-0.8762					5203	0.0004	-0.0003
5204	0.704	-2.1257	-0.8747	204	0.7036	-2.1259	-0.8748					5204	0.0004	0.0001
5205	0.8554	-2.1272	-0.8746	205	0.8549	-2.1271	-0.8746					5205	0.0005	0
5206	1.0061	-2.1275	-0.8732	206	1.0054	-2.1277	-0.8733					5206	0.0007	0.0001
5207	1.1515	-2.1282	-0.8723	207	1.1513	-2.1287	-0.8724					5207	0.0002	0.0001
5208	1.3	-2.1289	-0.8726	208	1.2996	-2.1293	-0.8727					5208	0.0004	0.0001
5209	1.4524	-2.1305	-0.8714	209	1.4521	-2.1307	-0.8713					5209	0.0003	-0.0001
5210	1.6	-2.131	-0.8703	210	1.6001	-2.1316	-0.8707					5210	-0.0001	0.0004
5211	1.7519	-2.1323	-0.8692	211	1.7518	-2.133	-0.8696					5211	0.0001	0.0004
5301	0.2547	-2.1244	-0.6325	301	0.2542	-2.1243	-0.6323					5301	0.0005	-0.0002
5302	0.4024	-2.1245	-0.6251	302	0.4021	-2.1249	-0.6252					5302	0.0003	0.0001
5303	0.5529	-2.1251	-0.6259	303	0.5521	-2.1244	-0.6255					5303	0.0008	-0.0004
5304	0.7033	-2.1254	-0.6235	304	0.7029	-2.1258	-0.6237					5304	0.0004	0.0002
5305	0.852	-2.1263	-0.6247	305	0.8515	-2.1263	-0.6249					5305	0.0005	0.0002
5306	1.002	-2.1276	-0.6241	306	1.0013	-2.1275	-0.624					5306	0.0007	-0.0001
5307	1.1521	-2.1282	-0.6223	307	1.1514	-2.1282	-0.6221					5307	0.0007	-0.0002
5308	1.3036	-2.1299	-0.6233	308	1.3029	-2.1303	-0.6234					5308	0.0007	0.0001
5309	1.4548	-2.1307	-0.6212	309	1.4543	-2.1308	-0.6212					5309	0.0005	0
5310	1.6038	-2.1321	-0.6197	310	1.6032	-2.132	-0.6197					5310	0.0006	0
5311	1.7534	-2.1331	-0.6161	311	1.753	-2.1335	-0.6162					5311	0.0004	0.0001
5401	0.2534	-2.1245	-0.3685	401	0.2529	-2.1244	-0.3683					5401	0.0005	-0.0002
5402	0.4022	-2.125	-0.3656	402	0.4016	-2.1246	-0.3652					5402	0.0006	-0.0004
5403	0.5469	-2.1253	-0.3668	403	0.5463	-2.1249	-0.3666					5403	0.0006	-0.0002
5404	0.6986	-2.1259	-0.3608	404	0.6982	-2.1254	-0.3605					5404	0.0004	-0.0003
5405	0.8497	-2.1266	-0.3603	405	0.8495	-2.1266	-0.3603					5405	0.0002	0
5406	1.0035	-2.1274	-0.3597	406	1.0033	-2.1271	-0.3597					5406	0.0002	0
5407	1.1535	-2.1286	-0.3589	407	1.1528	-2.1283	-0.3588					5407	0.0007	-0.0001
5408	1.3028	-2.13	-0.3565	408	1.302	-2.1297	-0.3565					5408	0.0008	0
5409	1.4576	-2.1312	-0.3533	409	1.4568	-2.1311	-0.3532					5409	0.0008	-0.0001
5410	1.6061	-2.1334	-0.3561	410	1.605	-2.1329	-0.3561					5410	0.0011	0
5411	1.7565	-2.1347	-0.3542	411	1.7556	-2.1346	-0.3542					5411	0.0009	0
5501	0.2559	-2.1251	-0.0378	501	0.2558	-2.1249	-0.0376					5501	0.0001	-0.0002
5502	0.4083	-2.1259	-0.0355	502	0.408	-2.1257	-0.0353					5502	0.0003	-0.0002
5503	0.5605	-2.1267	-0.0343	503	0.56	-2.1266	-0.0343					5503	0.0005	0
5504	0.7112	-2.1278	-0.0334	504	0.7107	-2.1277	-0.0331					5504	0.0005	-0.0003
5505	0.8582	-2.1292	-0.0318	505	0.8577	-2.1289	-0.0318					5505	0.0005	0
5506	1.0093	-2.1305	-0.0306	506	1.0089	-2.1304	-0.0306					5506	0.0004	0
5507	1.1611	-2.1311	-0.0322	507	1.1604	-2.1309	-0.0322					5507	0.0007	0
5508	1.3106	-2.1327	-0.0287	508	1.3102	-2.1327	-0.0287					5508	0.0004	0
5509	1.4624	-2.1346	-0.0282	509	1.4618	-2.1346	-0.0282					5509	0.0006	0
5510	1.6106	-2.1359	-0.0291	510	1.61	-2.1358	-0.0289					5510	0.0006	-0.0002
5511	1.7617	-2.1373	-0.0276	511	1.761	-2.137	-0.0276					5511	0.0007	0
5601	0.2516	-2.123	0.2231	601	0.2508	-2.1225	0.2232					5601	0.0008	-0.0001
5602	0.402	-2.1233	0.2229	602	0.4017	-2.1236	0.223					5602	0.0003	-0.0001
5603	0.5521	-2.1248	0.2241	603	0.5515	-2.1241	0.2242					5603	0.0006	-0.0001
5604	0.7025	-2.1254	0.2238	604	0.7022	-2.1252	0.2241					5604	0.0003	-0.0003
5605	0.8497	-2.1272	0.2253	605	0.8489	-2.1262	0.2254					5605	0.0008	-0.0001
5606	0.9987	-2.1284	0.2262	606	0.9985	-2.1278	0.2262					5606	0.0002	0
5607	1.1492	-2.1299	0.2259	607	1.1485	-2.1294	0.2259					5607	0.0007	0
5608	1.2996	-2.1313	0.2252	608	1.2993	-2.1313	0.2254					5608	0.0003	-0.0002
5609	1.4471	-2.1333	0.2282	609	1.4466	-2.1331	0.228					5609	0.0005	0.0002
5610	1.5969	-2.1352	0.2291	610	1.5963	-2.1352	0.229					5610	0.0006	0.0001
5611	1.7505	-2.1376	0.2279	611	1.7496	-2.1375	0.2279					5611	0.0009	0
5701	0.2485	-2.1237	0.4602	701	0.2485	-2.1237	0.4604					5701	0	-0.0002
5702	0.4006	-2.125	0.461	702	0.4005	-2.1248	0.4605					5702	0.0001	0.0005
5703	0.5504	-2.1256	0.4617	703	0.5501	-2.1257	0.462					5703	0.0003	-0.0003
5704	0.6983	-2.1268	0.4637	704	0.6979	-2.1265	0.4637					5704	0.0004	0
5705	0.848	-2.1296	0.4622	705	0.8475	-2.1293	0.4625					5705	0.0005	-0.0003
5706	0.9981	-2.1319	0.4658	706	0.9977	-2.1318	0.4659					5706	0.0004	-0.0001
5707	1.1464	-2.1324	0.4653	707	1.1461	-2.1326	0.4654					5707	0.0003	-0.0001
5708	1.2966	-2.1347	0.4676	708	1.2962	-2.1348	0.4679					5708	0.0004	-0.0003
5709	1.4477	-2.1369	0.4762	709	1.4472	-2.1367	0.4762					5709	0.0005	0
5710	1.6024	-2.1383	0.4745	710	1.6018	-2.1383	0.4745					5710	0.0006	0
5711	1.7467	-2.1396	0.4715	711	1.747	-2.1401	0.4717					5711	-0.0003	-0.0002
6101	0.2585	-2.1255	-1.0183	101	0.258	-2.1259	-1.0185					6101	0.0005	0.0002
6102	0.4095	-2.1256	-1.021	102	0.4094	-2.1266	-1.0204					6102	0.0001	-0.0006
6103	0.559	-2.126	-1.0197	103	0.5589	-2.1271	-1.019					6103	0.0001	-0.0007
6104	0.7094	-2.1266	-1.0189	104	0.7092	-2.1274	-1.0189					6104	0.0002	0
6105	0.8616	-2.1271	-1.0196	105	0.8614	-2.128	-1.0201					6105	0.0002	0.0005
6106	1.0109	-2.1274	-1.0205	106	1.0107	-2.1281	-1.0209					6106	0.0002	0.0004
6107	1.1587	-2.1276	-1.0199	107	1.1588	-2.1289	-1.0206					6107	-0.0001	0.0007
6108	1.3102	-2.129	-1.0188	108	1.3101	-2.13	-1.0193					6108	0.0001	0.0005
6109	1.4614	-2.1298	-1.0135	109	1.4615	-2.1309	-1.014					6109	-0.0001	0.0005
6110	1.612	-2.1308	-1.013	110	1.6121	-2.1318	-1.0137					6110	-0.0001	0.0007
6111	1.7612	-2.1324	-1.0092	111	1.761	-2.1332	-1.0097					6111	0.0002	0.0005
6201	0.2558	-2.1237	-0.8767	201	0.2554	-2.1242	-0.8768					6201	0.0004	0.0001
6202	0.4048	-2.1241	-0.8761	202	0.4047	-2.1253	-0.8765					6202	0.0001	0.0004	6101	0.2585	-2.1255	-1.0183
6203	0.5523	-2.1245	-0.8765	203	0.552	-2.125	-0.8762					6203	0.0003	-0.0003	6102	0.4095	-2.1256	-1.021
6204	0.704	-2.1254	-0.8747	204	0.7036	-2.1259	-0.8748					6204	0.0004	0.0001	6103	0.559	-2.126	-1.0197
6205	0.8553	-2.1266	-0.8745	205	0.8549	-2.1271	-0.8746					6205	0.0004	0.0001	6104	0.7094	-2.1266	-1.0189
6206	1.0057	-2.1272	-0.873	206	1.0054	-2.1277	-0.8733					6206	0.0003	0.0003	6105	0.8616	-2.1271	-1.0196
6207	1.1519	-2.1284	-0.8724	207	1.1513	-2.1287	-0.8724					6207	0.0006	0	6106	1.0109	-2.1274	-1.0205
6208	1.2999	-2.1288	-0.8725	208	1.2996	-2.1293	-0.8727					6208	0.0003	0.0002	6107	1.1587	-2.1276	-1.0199
6209	1.4527	-2.1301	-0.8707	209	1.4521	-2.1307	-0.8713					6209	0.0006	0.0006	6108	1.3102	-2.129	-1.0188
6210	1.5999	-2.1306	-0.8703	210	1.6001	-2.1316	-0.8707					6210	-0.0002	0.0004	6109	1.4614	-2.1298	-1.0135
6211	1.7519	-2.1322	-0.8692	211	1.7518	-2.133	-0.8696					6211	0.0001	0.0004	6110	1.612	-2.1308	-1.013
6301	0.2546	-2.1237	-0.6324	301	0.2542	-2.1243	-0.6323					6301	0.0004	-0.0001	6111	1.7612	-2.1324	-1.0092
6302	0.4022	-2.1242	-0.6253	302	0.4021	-2.1249	-0.6252					6302	0.0001	-0.0001	6201	0.2558	-2.1237	-0.8767
6303	0.5527	-2.1249	-0.626	303	0.5521	-2.1244	-0.6255					6303	0.0006	-0.0005	6202	0.4048	-2.1241	-0.8761
6304	0.7031	-2.1252	-0.6238	304	0.7029	-2.1258	-0.6237					6304	0.0002	-0.0001	6203	0.5523	-2.1245	-0.8765
6305	0.852	-2.1263	-0.625	305	0.8515	-2.1263	-0.6249					6305	0.0005	-0.0001	6204	0.704	-2.1254	-0.8747
6306	1.0016	-2.1271	-0.6241	306	1.0013	-2.1275	-0.624					6306	0.0003	-0.0001	6205	0.8553	-2.1266	-0.8745
6307	1.1521	-2.1281	-0.6222	307	1.1514	-2.1282	-0.6221					6307	0.0007	-0.0001	6206	1.0057	-2.1272	-0.873
6308	1.3032	-2.1297	-0.6233	308	1.3029	-2.1303	-0.6234					6308	0.0003	0.0001	6207	1.1519	-2.1284	-0.8724
6309	1.4547	-2.1306	-0.6212	309	1.4543	-2.1308	-0.6212					6309	0.0004	0	6208	1.2999	-2.1288	-0.8725
6310	1.6038	-2.1319	-0.6198	310	1.6032	-2.132	-0.6197					6310	0.0006	-0.0001	6209	1.4527	-2.1301	-0.8707
6311	1.7533	-2.133	-0.6162	311	1.753	-2.1335	-0.6162					6311	0.0003	0	6210	1.5999	-2.1306	-0.8703
6401	0.2533	-2.1244	-0.3686	401	0.2529	-2.1244	-0.3683					6401	0.0004	-0.0003	6211	1.7519	-2.1322	-0.8692
6402	0.402	-2.1244	-0.3655	402	0.4016	-2.1246	-0.3652					6402	0.0004	-0.0003	6301	0.2546	-2.1237	-0.6324
6403	0.5468	-2.125	-0.367	403	0.5463	-2.1249	-0.3666					6403	0.0005	-0.0004	6302	0.4022	-2.1242	-0.6253
6404	0.6985	-2.1255	-0.361	404	0.6982	-2.1254	-0.3605					6404	0.0003	-0.0005	6303	0.5527	-2.1249	-0.626
6405	0.8497	-2.1264	-0.3604	405	0.8495	-2.1266	-0.3603					6405	0.0002	-0.0001	6304	0.7031	-2.1252	-0.6238
6406	1.0036	-2.1273	-0.3599	406	1.0033	-2.1271	-0.3597					6406	0.0003	-0.0002	6305	0.852	-2.1263	-0.625
6407	1.1532	-2.1282	-0.359	407	1.1528	-2.1283	-0.3588					6407	0.0004	-0.0002	6306	1.0016	-2.1271	-0.6241
6408	1.3023	-2.1294	-0.3564	408	1.302	-2.1297	-0.3565					6408	0.0003	0.0001	6307	1.1521	-2.1281	-0.6222
6409	1.4572	-2.1308	-0.3533	409	1.4568	-2.1311	-0.3532					6409	0.0004	-0.0001	6308	1.3032	-2.1297	-0.6233
6410	1.6055	-2.1328	-0.3563	410	1.605	-2.1329	-0.3561					6410	0.0005	-0.0002	6309	1.4547	-2.1306	-0.6212
6411	1.7558	-2.1341	-0.3543	411	1.7556	-2.1346	-0.3542					6411	0.0002	-0.0001	6310	1.6038	-2.1319	-0.6198
6501	0.2559	-2.1248	-0.0381	501	0.2558	-2.1249	-0.0376					6501	0.0001	-0.0005	6311	1.7533	-2.133	-0.6162
6502	0.4082	-2.1259	-0.0357	502	0.408	-2.1257	-0.0353					6502	0.0002	-0.0004	6312	0.2558	-2.1239	-0.8767
6503	0.5603	-2.1265	-0.0346	503	0.56	-2.1266	-0.0343					6503	0.0003	-0.0003	6401	0.2533	-2.1244	-0.3686
6504	0.7111	-2.1276	-0.0335	504	0.7107	-2.1277	-0.0331					6504	0.0004	-0.0004	6402	0.402	-2.1244	-0.3655
6505	0.8581	-2.1291	-0.0321	505	0.8577	-2.1289	-0.0318					6505	0.0004	-0.0003	6403	0.5468	-2.125	-0.367
6506	1.0093	-2.1302	-0.0307	506	1.0089	-2.1304	-0.0306					6506	0.0004	-0.0001	6404	0.6985	-2.1255	-0.361
6507	1.1608	-2.1306	-0.0324	507	1.1604	-2.1309	-0.0322					6507	0.0004	-0.0002	6405	0.8497	-2.1264	-0.3604
6508	1.3106	-2.1326	-0.0288	508	1.3102	-2.1327	-0.0287					6508	0.0004	-0.0001	6406	1.0036	-2.1273	-0.3599
6509	1.4622	-2.1344	-0.0281	509	1.4618	-2.1346	-0.0282					6509	0.0004	0.0001	6407	1.1532	-2.1282	-0.359
6510	1.6104	-2.1356	-0.0292	510	1.61	-2.1358	-0.0289					6510	0.0004	-0.0003	6408	1.3023	-2.1294	-0.3564
6511	1.7614	-2.1369	-0.0276	511	1.761	-2.137	-0.0276					6511	0.0004	0	6409	1.4572	-2.1308	-0.3533
6601	0.2514	-2.1228	0.2235	601	0.2508	-2.1225	0.2232					6601	0.0006	0.0003	6410	1.6055	-2.1328	-0.3563
6602	0.4019	-2.1234	0.223	602	0.4017	-2.1236	0.223					6602	0.0002	0	6411	1.7558	-2.1341	-0.3543
6603	0.5519	-2.1243	0.224	603	0.5515	-2.1241	0.2242					6603	0.0004	-0.0002	6501	0.2559	-2.1248	-0.0381
6604	0.7023	-2.1253	0.2238	604	0.7022	-2.1252	0.2241					6604	0.0001	-0.0003	6502	0.4082	-2.1259	-0.0357
6605	0.8495	-2.1269	0.2251	605	0.8489	-2.1262	0.2254					6605	0.0006	-0.0003	6503	0.5603	-2.1265	-0.0346
6606	0.9984	-2.1278	0.226	606	0.9985	-2.1278	0.2262					6606	-0.0001	-0.0002	6504	0.7111	-2.1276	-0.0335
6607	1.1489	-2.1297	0.2258	607	1.1485	-2.1294	0.2259					6607	0.0004	-0.0001	6505	0.8581	-2.1291	-0.0321
6608	1.2995	-2.131	0.2251	608	1.2993	-2.1313	0.2254					6608	0.0002	-0.0003	6506	1.0093	-2.1302	-0.0307
6609	1.4472	-2.1331	0.2279	609	1.4466	-2.1331	0.228					6609	0.0006	-0.0001	6507	1.1608	-2.1306	-0.0324
6610	1.5969	-2.1352	0.229	610	1.5963	-2.1352	0.229					6610	0.0006	0	6508	1.3106	-2.1326	-0.0288
6611	1.75	-2.1372	0.228	611	1.7496	-2.1375	0.2279					6611	0.0004	0.0001	6509	1.4622	-2.1344	-0.0281
6701	0.2485	-2.1231	0.4597	701	0.2485	-2.1237	0.4604					6701	0	-0.0007	6510	1.6104	-2.1356	-0.0292
6702	0.4004	-2.1241	0.4606	702	0.4005	-2.1248	0.4605					6702	-0.0001	0.0001	6511	1.7614	-2.1369	-0.0276
6703	0.5503	-2.1255	0.4616	703	0.5501	-2.1257	0.462					6703	0.0002	-0.0004	6601	0.2514	-2.1228	0.2235
6704	0.6981	-2.1267	0.4632	704	0.6979	-2.1265	0.4637					6704	0.0002	-0.0005	6602	0.4019	-2.1234	0.223
6705	0.8477	-2.129	0.4619	705	0.8475	-2.1293	0.4625					6705	0.0002	-0.0006	6603	0.5519	-2.1243	0.224
6706	0.9983	-2.1319	0.4655	706	0.9977	-2.1318	0.4659					6706	0.0006	-0.0004	6604	0.7023	-2.1253	0.2238
6707	1.146	-2.132	0.4648	707	1.1461	-2.1326	0.4654					6707	-0.0001	-0.0006	6605	0.8495	-2.1269	0.2251
6708	1.2966	-2.1346	0.4675	708	1.2962	-2.1348	0.4679					6708	0.0004	-0.0004	6606	0.9984	-2.1278	0.226
6709	1.4477	-2.1366	0.4759	709	1.4472	-2.1367	0.4762					6709	0.0005	-0.0003	6607	1.1489	-2.1297	0.2258
6710	1.6024	-2.1381	0.4744	710	1.6018	-2.1383	0.4745					6710	0.0006	-0.0001	6608	1.2995	-2.131	0.2251
6711	1.7466	-2.1394	0.4713	711	1.747	-2.1401	0.4717					6711	-0.0004	-0.0004	6609	1.4472	-2.1331	0.2279
7101	0.2586	-2.1256	-1.0185	101	0.258	-2.1259	-1.0185					7101	0.0006	0	6610	1.5969	-2.1352	0.229
7102	0.4079	-2.126	-1.0329	102	0.4094	-2.1266	-1.0204					7102	-0.0015	-0.0125	6611	1.75	-2.1372	0.228
7103	0.5594	-2.1261	-1.0352	103	0.5589	-2.1271	-1.019					7103	0.0005	-0.0162	6701	0.2485	-2.1231	0.4597
7104	0.7101	-2.1264	-1.0203	104	0.7092	-2.1274	-1.0189					7104	0.0009	-0.0014	6702	0.4004	-2.1241	0.4606
7105	0.8616	-2.1274	-1.02	105	0.8614	-2.128	-1.0201					7105	0.0002	0.0001	6703	0.5503	-2.1255	0.4616
7106	1.011	-2.1277	-1.0206	106	1.0107	-2.1281	-1.0209					7106	0.0003	0.0003	6704	0.6981	-2.1267	0.4632
7107	1.1591	-2.1281	-1.0202	107	1.1588	-2.1289	-1.0206					7107	0.0003	0.0004	6705	0.8477	-2.129	0.4619
7108	1.3106	-2.1297	-1.0192	108	1.3101	-2.13	-1.0193					7108	0.0005	0.0001	6706	0.9983	-2.1319	0.4655
7109	1.4618	-2.1304	-1.0138	109	1.4615	-2.1309	-1.014					7109	0.0003	0.0002	6707	1.146	-2.132	0.4648
7110	1.6124	-2.1313	-1.0131	110	1.6121	-2.1318	-1.0137					7110	0.0003	0.0006	6708	1.2966	-2.1346	0.4675
7111	1.7614	-2.1325	-1.0093	111	1.761	-2.1332	-1.0097					7111	0.0004	0.0004	6709	1.4477	-2.1366	0.4759
7201	0.2559	-2.1241	-0.8769	201	0.2554	-2.1242	-0.8768					7201	0.0005	-0.0001	6710	1.6024	-2.1381	0.4744
7202	0.405	-2.1246	-0.8765	202	0.4047	-2.1253	-0.8765					7202	0.0003	0	6711	1.7466	-2.1394	0.4713
7203	0.5524	-2.1249	-0.8771	203	0.552	-2.125	-0.8762					7203	0.0004	-0.0009
7204	0.7042	-2.1258	-0.8752	204	0.7036	-2.1259	-0.8748					7204	0.0006	-0.0004
7205	0.8553	-2.1268	-0.8747	205	0.8549	-2.1271	-0.8746					7205	0.0004	-0.0001
7206	1.0058	-2.1274	-0.8732	206	1.0054	-2.1277	-0.8733					7206	0.0004	0.0001
7207	1.1518	-2.1283	-0.8723	207	1.1513	-2.1287	-0.8724					7207	0.0005	0.0001
7208	1.2999	-2.1289	-0.8725	208	1.2996	-2.1293	-0.8727					7208	0.0003	0.0002
7209	1.4525	-2.1299	-0.8706	209	1.4521	-2.1307	-0.8713					7209	0.0004	0.0007
7210	1.6001	-2.1309	-0.8704	210	1.6001	-2.1316	-0.8707					7210	0	0.0003
7211	1.7521	-2.1324	-0.8691	211	1.7518	-2.133	-0.8696					7211	0.0003	0.0005
7301	0.2546	-2.124	-0.6325	301	0.2542	-2.1243	-0.6323					7301	0.0004	-0.0002
7302	0.4023	-2.1244	-0.6254	302	0.4021	-2.1249	-0.6252					7302	0.0002	-0.0002
7303	0.5528	-2.1247	-0.6261	303	0.5521	-2.1244	-0.6255					7303	0.0007	-0.0006
7304	0.7029	-2.125	-0.6238	304	0.7029	-2.1258	-0.6237					7304	0	-0.0001
7305	0.8518	-2.1258	-0.6247	305	0.8515	-2.1263	-0.6249					7305	0.0003	0.0002
7306	1.0016	-2.1271	-0.6241	306	1.0013	-2.1275	-0.624					7306	0.0003	-0.0001
7307	1.1517	-2.1279	-0.6221	307	1.1514	-2.1282	-0.6221					7307	0.0003	0
7308	1.3035	-2.1297	-0.6233	308	1.3029	-2.1303	-0.6234					7308	0.0006	0.0001
7309	1.4544	-2.1304	-0.6211	309	1.4543	-2.1308	-0.6212					7309	0.0001	0.0001
7310	1.6036	-2.1317	-0.6198	310	1.6032	-2.132	-0.6197					7310	0.0004	-0.0001
7311	1.7533	-2.1331	-0.6162	311	1.753	-2.1335	-0.6162					7311	0.0003	0
7401	0.2533	-2.124	-0.3687	401	0.2529	-2.1244	-0.3683					7401	0.0004	-0.0004
7402	0.4021	-2.1244	-0.3658	402	0.4016	-2.1246	-0.3652					7402	0.0005	-0.0006
7403	0.5468	-2.125	-0.3671	403	0.5463	-2.1249	-0.3666					7403	0.0005	-0.0005
7404	0.6984	-2.1251	-0.3609	404	0.6982	-2.1254	-0.3605					7404	0.0002	-0.0004
7405	0.8493	-2.1259	-0.3605	405	0.8495	-2.1266	-0.3603					7405	-0.0002	-0.0002
7406	1.0033	-2.1269	-0.3598	406	1.0033	-2.1271	-0.3597					7406	0	-0.0001
7407	1.1528	-2.1276	-0.3588	407	1.1528	-2.1283	-0.3588					7407	0	0
7408	1.3024	-2.1296	-0.3565	408	1.302	-2.1297	-0.3565					7408	0.0004	0
7409	1.4571	-2.1306	-0.3536	409	1.4568	-2.1311	-0.3532					7409	0.0003	-0.0004
7410	1.6054	-2.1326	-0.3563	410	1.605	-2.1329	-0.3561					7410	0.0004	-0.0002
7411	1.7558	-2.1339	-0.3542	411	1.7556	-2.1346	-0.3542					7411	0.0002	0
7501	0.2557	-2.1243	-0.0381	501	0.2558	-2.1249	-0.0376					7501	-0.0001	-0.0005
7502	0.4081	-2.1253	-0.0358	502	0.408	-2.1257	-0.0353					7502	0.0001	-0.0005
7503	0.5602	-2.1262	-0.0346	503	0.56	-2.1266	-0.0343					7503	0.0002	-0.0003
7504	0.7109	-2.127	-0.0337	504	0.7107	-2.1277	-0.0331					7504	0.0002	-0.0006
7505	0.8579	-2.1287	-0.032	505	0.8577	-2.1289	-0.0318					7505	0.0002	-0.0002
7506	1.0089	-2.1299	-0.031	506	1.0089	-2.1304	-0.0306					7506	0	-0.0004
7507	1.1602	-2.1302	-0.0322	507	1.1604	-2.1309	-0.0322					7507	-0.0002	0
7508	1.3105	-2.1323	-0.0287	508	1.3102	-2.1327	-0.0287					7508	0.0003	0
7509	1.462	-2.1338	-0.0281	509	1.4618	-2.1346	-0.0282					7509	0.0002	0.0001
7510	1.6101	-2.1353	-0.0293	510	1.61	-2.1358	-0.0289					7510	0.0001	-0.0004
7511	1.7608	-2.1365	-0.0274	511	1.761	-2.137	-0.0276					7511	-0.0002	0.0002
7601	0.2514	-2.1221	0.2228	601	0.2508	-2.1225	0.2232					7601	0.0006	-0.0004
7602	0.4017	-2.1224	0.2226	602	0.4017	-2.1236	0.223					7602	0	-0.0004
7603	0.5516	-2.1237	0.2238	603	0.5515	-2.1241	0.2242					7603	0.0001	-0.0004
7604	0.7021	-2.1245	0.2238	604	0.7022	-2.1252	0.2241					7604	-0.0001	-0.0003
7605	0.8493	-2.1264	0.225	605	0.8489	-2.1262	0.2254					7605	0.0004	-0.0004
7606	0.9982	-2.1277	0.2259	606	0.9985	-2.1278	0.2262					7606	-0.0003	-0.0003
7607	1.1485	-2.1289	0.2257	607	1.1485	-2.1294	0.2259					7607	0	-0.0002
7608	1.2994	-2.1306	0.2252	608	1.2993	-2.1313	0.2254					7608	0.0001	-0.0002
7609	1.4467	-2.1325	0.228	609	1.4466	-2.1331	0.228					7609	0.0001	0
7610	1.5964	-2.1345	0.229	610	1.5963	-2.1352	0.229					7610	0.0001	0
7611	1.7496	-2.1366	0.2279	611	1.7496	-2.1375	0.2279					7611	0	0
7701	0.2483	-2.123	0.4598	701	0.2485	-2.1237	0.4604					7701	-0.0002	-0.0006
7702	0.4001	-2.124	0.4604	702	0.4005	-2.1248	0.4605					7702	-0.0004	-0.0001
7703	0.5501	-2.1248	0.4612	703	0.5501	-2.1257	0.462					7703	0	-0.0008
7704	0.6979	-2.1262	0.4633	704	0.6979	-2.1265	0.4637					7704	0	-0.0004
7705	0.8476	-2.1289	0.462	705	0.8475	-2.1293	0.4625					7705	0.0001	-0.0005
7706	0.9978	-2.1314	0.4657	706	0.9977	-2.1318	0.4659					7706	0.0001	-0.0002
7707	1.146	-2.1317	0.4651	707	1.1461	-2.1326	0.4654					7707	-0.0001	-0.0003
7708	1.2959	-2.1338	0.4675	708	1.2962	-2.1348	0.4679					7708	-0.0003	-0.0004
7709	1.4467	-2.1355	0.4759	709	1.4472	-2.1367	0.4762					7709	-0.0005	-0.0003
7710	1.6017	-2.1376	0.4744	710	1.6018	-2.1383	0.4745					7710	-0.0001	-0.0001
7711	1.7461	-2.1389	0.4713	711	1.747	-2.1401	0.4717					7711	-0.0009	-0.0004
8101	0.2583	-2.125	-1.0182	101	0.258	-2.1259	-1.0185					8101	0.0003	0.0003
8102	0.4078	-2.1259	-1.0326	102	0.4094	-2.1266	-1.0204					8102	-0.0016	-0.0122
8103	0.5589	-2.1259	-1.0357	103	0.5589	-2.1271	-1.019					8103	0	-0.0167
8104	0.7095	-2.1265	-1.0308	104	0.7092	-2.1274	-1.0189					8104	0.0003	-0.0119
8105	0.8617	-2.127	-1.0215	105	0.8614	-2.128	-1.0201					8105	0.0003	-0.0014
8106	1.0107	-2.1271	-1.0204	106	1.0107	-2.1281	-1.0209					8106	0	0.0005
8107	1.1585	-2.1278	-1.0199	107	1.1588	-2.1289	-1.0206					8107	-0.0003	0.0007
8108	1.3101	-2.129	-1.0188	108	1.3101	-2.13	-1.0193					8108	0	0.0005
8109	1.4613	-2.1298	-1.0134	109	1.4615	-2.1309	-1.014					8109	-0.0002	0.0006
8110	1.6119	-2.1308	-1.0131	110	1.6121	-2.1318	-1.0137					8110	-0.0002	0.0006
8111	1.7608	-2.1322	-1.0089	111	1.761	-2.1332	-1.0097					8111	-0.0002	0.0008
8201	0.2558	-2.1237	-0.8768	201	0.2554	-2.1242	-0.8768					8201	0.0004	0
8202	0.4048	-2.124	-0.8764	202	0.4047	-2.1253	-0.8765					8202	0.0001	0.0001
8203	0.5522	-2.1245	-0.8772	203	0.552	-2.125	-0.8762					8203	0.0002	-0.001
8204	0.7039	-2.1253	-0.8754	204	0.7036	-2.1259	-0.8748					8204	0.0003	-0.0006
8205	0.8551	-2.1263	-0.8746	205	0.8549	-2.1271	-0.8746					8205	0.0002	0
8206	1.0056	-2.1269	-0.8729	206	1.0054	-2.1277	-0.8733					8206	0.0002	0.0004
8207	1.1515	-2.1281	-0.8722	207	1.1513	-2.1287	-0.8724					8207	0.0002	0.0002
8208	1.2998	-2.1288	-0.8725	208	1.2996	-2.1293	-0.8727					8208	0.0002	0.0002
8209	1.4525	-2.13	-0.8707	209	1.4521	-2.1307	-0.8713					8209	0.0004	0.0006
8210	1.5999	-2.1308	-0.8703	210	1.6001	-2.1316	-0.8707					8210	-0.0002	0.0004
8211	1.7517	-2.1322	-0.869	211	1.7518	-2.133	-0.8696					8211	-0.0001	0.0006
8301	0.2545	-2.1238	-0.6326	301	0.2542	-2.1243	-0.6323					8301	0.0003	-0.0003
8302	0.4022	-2.124	-0.6252	302	0.4021	-2.1249	-0.6252					8302	0.0001	0
8303	0.5526	-2.1245	-0.626	303	0.5521	-2.1244	-0.6255					8303	0.0005	-0.0005
8304	0.7031	-2.1253	-0.624	304	0.7029	-2.1258	-0.6237					8304	0.0002	-0.0003
8305	0.8518	-2.1262	-0.6252	305	0.8515	-2.1263	-0.6249					8305	0.0003	-0.0003
8306	1.0015	-2.1272	-0.6242	306	1.0013	-2.1275	-0.624					8306	0.0002	-0.0002
8307	1.1519	-2.128	-0.6221	307	1.1514	-2.1282	-0.6221					8307	0.0005	0
8308	1.3031	-2.1298	-0.6234	308	1.3029	-2.1303	-0.6234					8308	0.0002	0
8309	1.4545	-2.1303	-0.6211	309	1.4543	-2.1308	-0.6212					8309	0.0002	0.0001
8310	1.6034	-2.1316	-0.6196	310	1.6032	-2.132	-0.6197					8310	0.0002	0.0001
8311	1.7531	-2.133	-0.6161	311	1.753	-2.1335	-0.6162					8311	0.0001	0.0001
8401	0.2533	-2.1241	-0.3688	401	0.2529	-2.1244	-0.3683					8401	0.0004	-0.0005
8402	0.402	-2.1242	-0.3656	402	0.4016	-2.1246	-0.3652					8402	0.0004	-0.0004
8403	0.5467	-2.125	-0.3671	403	0.5463	-2.1249	-0.3666					8403	0.0004	-0.0005
8404	0.6984	-2.1254	-0.361	404	0.6982	-2.1254	-0.3605					8404	0.0002	-0.0005
8405	0.8493	-2.126	-0.3603	405	0.8495	-2.1266	-0.3603					8405	-0.0002	0
8406	1.0032	-2.1269	-0.3597	406	1.0033	-2.1271	-0.3597					8406	-0.0001	0
8407	1.1532	-2.1284	-0.359	407	1.1528	-2.1283	-0.3588					8407	0.0004	-0.0002
8408	1.3024	-2.1297	-0.3564	408	1.302	-2.1297	-0.3565					8408	0.0004	0.0001
8409	1.457	-2.1307	-0.3533	409	1.4568	-2.1311	-0.3532					8409	0.0002	-0.0001
8410	1.6054	-2.1327	-0.3561	410	1.605	-2.1329	-0.3561					8410	0.0004	0
8411	1.7556	-2.1339	-0.3542	411	1.7556	-2.1346	-0.3542					8411	0	0
8501	0.2556	-2.1243	-0.0381	501	0.2558	-2.1249	-0.0376					8501	-0.0002	-0.0005
8502	0.4081	-2.1254	-0.0356	502	0.408	-2.1257	-0.0353					8502	0.0001	-0.0003
8503	0.5603	-2.1264	-0.0344	503	0.56	-2.1266	-0.0343					8503	0.0003	-0.0001
8504	0.7109	-2.1275	-0.0336	504	0.7107	-2.1277	-0.0331					8504	0.0002	-0.0005
8505	0.8579	-2.1287	-0.032	505	0.8577	-2.1289	-0.0318					8505	0.0002	-0.0002
8506	1.0088	-2.1298	-0.0306	506	1.0089	-2.1304	-0.0306					8506	-0.0001	0
8507	1.1606	-2.1307	-0.0322	507	1.1604	-2.1309	-0.0322					8507	0.0002	0
8508	1.3103	-2.1324	-0.0287	508	1.3102	-2.1327	-0.0287					8508	0.0001	0
8509	1.4617	-2.1339	-0.0282	509	1.4618	-2.1346	-0.0282					8509	-0.0001	0
8510	1.6103	-2.1357	-0.0292	510	1.61	-2.1358	-0.0289					8510	0.0003	-0.0003
8511	1.7608	-2.1366	-0.0275	511	1.761	-2.137	-0.0276					8511	-0.0002	0.0001
8601	0.2512	-2.1223	0.2229	601	0.2508	-2.1225	0.2232					8601	0.0004	-0.0003
8602	0.4017	-2.1229	0.2226	602	0.4017	-2.1236	0.223					8602	0	-0.0004
8603	0.5518	-2.1243	0.2239	603	0.5515	-2.1241	0.2242					8603	0.0003	-0.0003
8604	0.702	-2.1245	0.2237	604	0.7022	-2.1252	0.2241					8604	-0.0002	-0.0004
8605	0.8491	-2.1265	0.2251	605	0.8489	-2.1262	0.2254					8605	0.0002	-0.0003
8606	0.9982	-2.1278	0.2259	606	0.9985	-2.1278	0.2262					8606	-0.0003	-0.0003
8607	1.1486	-2.1294	0.2258	607	1.1485	-2.1294	0.2259					8607	0.0001	-0.0001
8608	1.2992	-2.1308	0.2251	608	1.2993	-2.1313	0.2254					8608	-0.0001	-0.0003
8609	1.4467	-2.1329	0.2281	609	1.4466	-2.1331	0.228					8609	0.0001	0.0001
8610	1.5964	-2.1348	0.229	610	1.5963	-2.1352	0.229					8610	0.0001	0
8611	1.7495	-2.1369	0.2279	611	1.7496	-2.1375	0.2279					8611	-0.0001	0
8701	0.2483	-2.1229	0.4598	701	0.2485	-2.1237	0.4604					8701	-0.0002	-0.0006
8702	0.4002	-2.1244	0.4606	702	0.4005	-2.1248	0.4605					8702	-0.0003	0.0001
8703	0.5499	-2.1249	0.4613	703	0.5501	-2.1257	0.462					8703	-0.0002	-0.0007
8704	0.6979	-2.1263	0.4633	704	0.6979	-2.1265	0.4637					8704	0	-0.0004
8705	0.8474	-2.1288	0.4619	705	0.8475	-2.1293	0.4625					8705	-0.0001	-0.0006
8706	0.9977	-2.1313	0.4655	706	0.9977	-2.1318	0.4659					8706	0	-0.0004
8707	1.1459	-2.1321	0.4652	707	1.1461	-2.1326	0.4654					8707	-0.0002	-0.0002
8708	1.2959	-2.134	0.4676	708	1.2962	-2.1348	0.4679					8708	-0.0003	-0.0003
8709	1.4466	-2.1358	0.4757	709	1.4472	-2.1367	0.4762					8709	-0.0006	-0.0005
8710	1.6015	-2.1378	0.4744	710	1.6018	-2.1383	0.4745					8710	-0.0003	-0.0001
8711	1.746	-2.1391	0.4714	711	1.747	-2.1401	0.4717					8711	-0.001	-0.0003
9101	0.2583	-2.1256	-1.0186	101	0.258	-2.1259	-1.0185	0.258	-2.1259	-1.0185	0	9101	0.0003	-0.0001
9102	0.4079	-2.1265	-1.0327	102	0.4094	-2.1266	-1.0204	0.4094	-2.1266	-1.0204	0	9102	-0.0015	-0.0123
9103	0.559	-2.1267	-1.0366	103	0.5589	-2.1271	-1.019	0.5589	-2.1271	-1.019	0	9103	0.0001	-0.0176
9104	0.7094	-2.127	-1.0356	104	0.7092	-2.1274	-1.0189	0.7092	-2.1274	-1.0189	0	9104	0.0002	-0.0167
9105	0.8619	-2.1278	-1.0296	105	0.8614	-2.128	-1.0201	0.8614	-2.128	-1.0201	0	9105	0.0005	-0.0095
9106	1.0111	-2.1278	-1.021	106	1.0107	-2.1281	-1.0209	1.0107	-2.1281	-1.0209	0	9106	0.0004	-0.0001
9107	1.1588	-2.1284	-1.02	107	1.1588	-2.1289	-1.0206	1.1588	-2.1289	-1.0206	0	9107	0	0.0006
9108	1.3102	-2.1293	-1.0188	108	1.3101	-2.13	-1.0193	1.3101	-2.13	-1.0193	0	9108	0.0001	0.0005
9109	1.4614	-2.1301	-1.0136	109	1.4615	-2.1309	-1.014	1.4615	-2.1309	-1.014	0	9109	-0.0001	0.0004
9110	1.6122	-2.1313	-1.0131	110	1.6121	-2.1318	-1.0137	1.6121	-2.1318	-1.0137	0	9110	0.0001	0.0006
9111	1.7612	-2.1327	-1.0094	111	1.761	-2.1332	-1.0097	1.761	-2.1332	-1.0097	0	9111	0.0002	0.0003
9201	0.2557	-2.1235	-0.8767	201	0.2554	-2.1242	-0.8768	0.2554	-2.1242	-0.8768	0	9201	0.0003	0.0001
9202	0.4048	-2.1246	-0.8768	202	0.4047	-2.1253	-0.8765	0.4047	-2.1253	-0.8765	0	9202	0.0001	-0.0003
9203	0.5512	-2.1252	-0.8849	203	0.552	-2.125	-0.8762	0.552	-2.125	-0.8762	0	9203	-0.0008	-0.0087
9204	0.7049	-2.1254	-0.888	204	0.7036	-2.1259	-0.8748	0.7036	-2.1259	-0.8748	0	9204	0.0013	-0.0132
9205	0.8561	-2.1266	-0.8776	205	0.8549	-2.1271	-0.8746	0.8549	-2.1271	-0.8746	0	9205	0.0012	-0.003
9206	1.0058	-2.1274	-0.8732	206	1.0054	-2.1277	-0.8733	1.0054	-2.1277	-0.8733	0	9206	0.0004	0.0001
9207	1.1518	-2.1283	-0.8723	207	1.1513	-2.1287	-0.8724	1.1513	-2.1287	-0.8724	0	9207	0.0005	0.0001
9208	1.2999	-2.129	-0.8726	208	1.2996	-2.1293	-0.8727	1.2996	-2.1293	-0.8727	0	9208	0.0003	0.0001
9209	1.4526	-2.1303	-0.8708	209	1.4521	-2.1307	-0.8713	1.4521	-2.1307	-0.8713	0	9209	0.0005	0.0005
9210	1.6	-2.1309	-0.8703	210	1.6001	-2.1316	-0.8707	1.6001	-2.1316	-0.8707	0	9210	-0.0001	0.0004
9211	1.7519	-2.1324	-0.869	211	1.7518	-2.133	-0.8696	1.7518	-2.133	-0.8696	0	9211	0.0001	0.0006
9301	0.2544	-2.1239	-0.6326	301	0.2542	-2.1243	-0.6323	0.2542	-2.1243	-0.6323	0	9301	0.0002	-0.0003
9302	0.4022	-2.1242	-0.6255	302	0.4021	-2.1249	-0.6252	0.4021	-2.1249	-0.6252	0	9302	0.0001	-0.0003
9303	0.5526	-2.1249	-0.6264	303	0.5521	-2.1244	-0.6255	0.5521	-2.1244	-0.6255	0	9303	0.0005	-0.0009
9304	0.703	-2.1251	-0.6241	304	0.7029	-2.1258	-0.6237	0.7029	-2.1258	-0.6237	0	9304	0.0001	-0.0004
9305	0.8521	-2.126	-0.6251	305	0.8515	-2.1263	-0.6249	0.8515	-2.1263	-0.6249	0	9305	0.0006	-0.0002
9306	1.0016	-2.1273	-0.6243	306	1.0013	-2.1275	-0.624	1.0013	-2.1275	-0.624	0	9306	0.0003	-0.0003
9307	1.152	-2.1282	-0.6222	307	1.1514	-2.1282	-0.6221	1.1514	-2.1282	-0.6221	0	9307	0.0006	-0.0001
9308	1.3034	-2.13	-0.6234	308	1.3029	-2.1303	-0.6234	1.3029	-2.1303	-0.6234	0	9308	0.0005	0
9309	1.4546	-2.1305	-0.6211	309	1.4543	-2.1308	-0.6212	1.4543	-2.1308	-0.6212	0	9309	0.0003	0.0001
9310	1.6036	-2.1317	-0.6197	310	1.6032	-2.132	-0.6197	1.6032	-2.132	-0.6197	0	9310	0.0004	0
9311	1.7532	-2.133	-0.6161	311	1.753	-2.1335	-0.6162	1.753	-2.1335	-0.6162	0	9311	0.0002	0.0001
9401	0.2532	-2.1242	-0.3688	401	0.2529	-2.1244	-0.3683	0.2529	-2.1244	-0.3683	0	9401	0.0003	-0.0005
9402	0.4017	-2.1244	-0.366	402	0.4016	-2.1246	-0.3652	0.4016	-2.1246	-0.3652		9402	0.0001	-0.0008
9403	0.5465	-2.1249	-0.367	403	0.5463	-2.1249	-0.3666	0.5463	-2.1249	-0.3666		9403	0.0002	-0.0004
9404	0.6981	-2.1255	-0.361	404	0.6982	-2.1254	-0.3605	0.6982	-2.1254	-0.3605		9404	-0.0001	-0.0005
9405	0.8494	-2.1264	-0.3605	405	0.8495	-2.1266	-0.3603	0.8495	-2.1266	-0.3603		9405	-0.0001	-0.0002
9406	1.0032	-2.1272	-0.36	406	1.0033	-2.1271	-0.3597	1.0033	-2.1271	-0.3597		9406	-0.0001	-0.0003
9407	1.1532	-2.1286	-0.359	407	1.1528	-2.1283	-0.3588	1.1528	-2.1283	-0.3588		9407	0.0004	-0.0002
9408	1.3025	-2.1297	-0.3566	408	1.302	-2.1297	-0.3565	1.302	-2.1297	-0.3565		9408	0.0005	-0.0001
9409	1.457	-2.1309	-0.3534	409	1.4568	-2.1311	-0.3532	1.4568	-2.1311	-0.3532		9409	0.0002	-0.0002
9410	1.6054	-2.1329	-0.3561	410	1.605	-2.1329	-0.3561	1.605	-2.1329	-0.3561		9410	0.0004	0
9411	1.7557	-2.1342	-0.3541	411	1.7556	-2.1346	-0.3542	1.7556	-2.1346	-0.3542		9411	0.0001	0.0001
9501	0.2557	-2.1247	-0.0382	501	0.2558	-2.1249	-0.0376	0.2558	-2.1249	-0.0376		9501	-0.0001	-0.0006
9502	0.4081	-2.1257	-0.0358	502	0.408	-2.1257	-0.0353	0.408	-2.1257	-0.0353		9502	0.0001	-0.0005
9503	0.5601	-2.126	-0.0346	503	0.56	-2.1266	-0.0343	0.56	-2.1266	-0.0343		9503	0.0001	-0.0003
9504	0.711	-2.1278	-0.0336	504	0.7107	-2.1277	-0.0331	0.7107	-2.1277	-0.0331		9504	0.0003	-0.0005
9505	0.8581	-2.129	-0.032	505	0.8577	-2.1289	-0.0318	0.8577	-2.1289	-0.0318		9505	0.0004	-0.0002
9506	1.009	-2.1301	-0.0306	506	1.0089	-2.1304	-0.0306	1.0089	-2.1304	-0.0306		9506	0.0001	0
9507	1.1605	-2.1304	-0.0323	507	1.1604	-2.1309	-0.0322	1.1604	-2.1309	-0.0322		9507	0.0001	-0.0001
9508	1.3107	-2.1329	-0.0289	508	1.3102	-2.1327	-0.0287	1.3102	-2.1327	-0.0287		9508	0.0005	-0.0002
9509	1.462	-2.1344	-0.0282	509	1.4618	-2.1346	-0.0282	1.4618	-2.1346	-0.0282		9509	0.0002	0
9510	1.6101	-2.1357	-0.0291	510	1.61	-2.1358	-0.0289	1.61	-2.1358	-0.0289		9510	0.0001	-0.0002
9511	1.7607	-2.1367	-0.0276	511	1.761	-2.137	-0.0276	1.761	-2.137	-0.0276		9511	-0.0003	0
9601	0.2512	-2.1225	0.2227	601	0.2508	-2.1225	0.2232	0.2508	-2.1225	0.2232		9601	0.0004	-0.0005
9602	0.4016	-2.123	0.2226	602	0.4017	-2.1236	0.223	0.4017	-2.1236	0.223		9602	-0.0001	-0.0004
9603	0.5515	-2.1241	0.2237	603	0.5515	-2.1241	0.2242	0.5515	-2.1241	0.2242		9603	0	-0.0005
9604	0.7019	-2.1251	0.2238	604	0.7022	-2.1252	0.2241	0.7022	-2.1252	0.2241		9604	-0.0003	-0.0003
9605	0.8491	-2.1267	0.2251	605	0.8489	-2.1262	0.2254	0.8489	-2.1262	0.2254		9605	0.0002	-0.0003
9606	0.998	-2.1278	0.2257	606	0.9985	-2.1278	0.2262	0.9985	-2.1278	0.2262		9606	-0.0005	-0.0005
9607	1.1485	-2.1295	0.2257	607	1.1485	-2.1294	0.2259	1.1485	-2.1294	0.2259		9607	0	-0.0002
9608	1.299	-2.1308	0.2251	608	1.2993	-2.1313	0.2254	1.2993	-2.1313	0.2254		9608	-0.0003	-0.0003
9609	1.4466	-2.1332	0.2281	609	1.4466	-2.1331	0.228	1.4466	-2.1331	0.228		9609	0	0.0001
9610	1.5963	-2.1348	0.2288	610	1.5963	-2.1352	0.229	1.5963	-2.1352	0.229		9610	0	-0.0002
9611	1.7498	-2.1372	0.2279	611	1.7496	-2.1375	0.2279	1.7496	-2.1375	0.2279		9611	0.0002	0
9701	0.2481	-2.1233	0.4599	701	0.2485	-2.1237	0.4604	0.2485	-2.1237	0.4604		9701	-0.0004	-0.0005
9702	0.4	-2.1244	0.4604	702	0.4005	-2.1248	0.4605	0.4005	-2.1248	0.4605		9702	-0.0005	-0.0001
9703	0.55	-2.1257	0.4615	703	0.5501	-2.1257	0.462	0.5501	-2.1257	0.462		9703	-0.0001	-0.0005
9704	0.6979	-2.1269	0.4634	704	0.6979	-2.1265	0.4637	0.6979	-2.1265	0.4637		9704	0	-0.0003
9705	0.8473	-2.1291	0.462	705	0.8475	-2.1293	0.4625	0.8475	-2.1293	0.4625		9705	-0.0002	-0.0005
9706	0.9978	-2.1317	0.4656	706	0.9977	-2.1318	0.4659	0.9977	-2.1318	0.4659		9706	0.0001	-0.0003
9707	1.1462	-2.1324	0.4651	707	1.1461	-2.1326	0.4654	1.1461	-2.1326	0.4654		9707	0.0001	-0.0003
9708	1.2961	-2.1344	0.4676	708	1.2962	-2.1348	0.4679	1.2962	-2.1348	0.4679		9708	-0.0001	-0.0003
9709	1.447	-2.1361	0.476	709	1.4472	-2.1367	0.4762	1.4472	-2.1367	0.4762		9709	-0.0002	-0.0002
9710	1.602	-2.1382	0.4746	710	1.6018	-2.1383	0.4745	1.6018	-2.1383	0.4745		9710	0.0002	0.0001
9711	1.7461	-2.1392	0.4715	711	1.747	-2.1401	0.4717	1.747	-2.1401	0.4717		9711	-0.0009	-0.0002
10101	0.2508	-2.1268	-1.0188	101	0.258	-2.1259	-1.0185					10101	-0.0072	-0.0003		0.0003	-0.0001	-0.0075	-0.0002
10102	0.4006	-2.1274	-1.0326	102	0.4094	-2.1266	-1.0204					10102	-0.0088	-0.0122		-0.0015	-0.0123	-0.0073	0.0001
10103	0.5515	-2.1281	-1.0363	103	0.5589	-2.1271	-1.019					10103	-0.0074	-0.0173		0.0001	-0.0176	-0.0075	0.0003
10104	0.702	-2.1294	-1.0362	104	0.7092	-2.1274	-1.0189					10104	-0.0072	-0.0173		0.0002	-0.0167	-0.0074	-0.0006
10105	0.8544	-2.1305	-1.0327	105	0.8614	-2.128	-1.0201					10105	-0.007	-0.0126		0.0005	-0.0095	-0.0075	-0.0031
10106	1.0039	-2.1312	-1.0262	106	1.0107	-2.1281	-1.0209					10106	-0.0068	-0.0053		0.0004	-0.0001	-0.0072	-0.0052
10107	1.1513	-2.1318	-1.0202	107	1.1588	-2.1289	-1.0206					10107	-0.0075	0.0004		0	0.0006	-0.0075	-0.0002
10108	1.3031	-2.1341	-1.0191	108	1.3101	-2.13	-1.0193					10108	-0.007	0.0002		0.0001	0.0005	-0.0071	-0.0003
10109	1.4542	-2.1352	-1.0138	109	1.4615	-2.1309	-1.014					10109	-0.0073	0.0002		-0.0001	0.0004	-0.0072	-0.0002
10110	1.6048	-2.1368	-1.0132	110	1.6121	-2.1318	-1.0137					10110	-0.0073	0.0005		0.0001	0.0006	-0.0074	-0.0001
10111	1.7537	-2.1385	-1.0093	111	1.761	-2.1332	-1.0097					10111	-0.0073	0.0004		0.0002	0.0003	-0.0075	0.0001
10201	0.2485	-2.1248	-0.8771	201	0.2554	-2.1242	-0.8768					10201	-0.0069	-0.0003		0.0003	0.0001	-0.0072	-0.0004
10202	0.3977	-2.126	-0.877	202	0.4047	-2.1253	-0.8765					10202	-0.007	-0.0005		0.0001	-0.0003	-0.0071	-0.0002
10203	0.5438	-2.1269	-0.8859	203	0.552	-2.125	-0.8762					10203	-0.0082	-0.0097		-0.0008	-0.0087	-0.0074	-0.001
10204	0.6971	-2.1281	-0.8903	204	0.7036	-2.1259	-0.8748					10204	-0.0065	-0.0155		0.0013	-0.0132	-0.0078	-0.0023
10205	0.8489	-2.1297	-0.884	205	0.8549	-2.1271	-0.8746					10205	-0.006	-0.0094		0.0012	-0.003	-0.0072	-0.0064
10206	0.9987	-2.1304	-0.8743	206	1.0054	-2.1277	-0.8733					10206	-0.0067	-0.001		0.0004	0.0001	-0.0071	-0.0011
10207	1.1444	-2.1322	-0.8724	207	1.1513	-2.1287	-0.8724					10207	-0.0069	0		0.0005	0.0001	-0.0074	-0.0001
10208	1.2928	-2.1336	-0.8728	208	1.2996	-2.1293	-0.8727					10208	-0.0068	-0.0001		0.0003	0.0001	-0.0071	-0.0002
10209	1.4454	-2.1356	-0.8711	209	1.4521	-2.1307	-0.8713					10209	-0.0067	0.0002		0.0005	0.0005	-0.0072	-0.0003
10210	1.5927	-2.1365	-0.8705	210	1.6001	-2.1316	-0.8707					10210	-0.0074	0.0002		-0.0001	0.0004	-0.0073	-0.0002
10211	1.7447	-2.1386	-0.8693	211	1.7518	-2.133	-0.8696					10211	-0.0071	0.0003		0.0001	0.0006	-0.0072	-0.0003
10301	0.2471	-2.1249	-0.6328	301	0.2542	-2.1243	-0.6323					10301	-0.0071	-0.0005		0.0002	-0.0003	-0.0073	-0.0002
10302	0.3949	-2.1257	-0.6256	302	0.4021	-2.1249	-0.6252					10302	-0.0072	-0.0004		0.0001	-0.0003	-0.0073	-0.0001
10303	0.5453	-2.127	-0.6267	303	0.5521	-2.1244	-0.6255					10303	-0.0068	-0.0012		0.0005	-0.0009	-0.0073	-0.0003
10304	0.6959	-2.128	-0.6246	304	0.7029	-2.1258	-0.6237					10304	-0.007	-0.0009		0.0001	-0.0004	-0.0071	-0.0005
10305	0.845	-2.1293	-0.6256	305	0.8515	-2.1263	-0.6249					10305	-0.0065	-0.0007		0.0006	-0.0002	-0.0071	-0.0005
10306	0.9944	-2.1308	-0.6245	306	1.0013	-2.1275	-0.624					10306	-0.0069	-0.0005		0.0003	-0.0003	-0.0072	-0.0002
10307	1.1448	-2.1324	-0.6225	307	1.1514	-2.1282	-0.6221					10307	-0.0066	-0.0004		0.0006	-0.0001	-0.0072	-0.0003
10308	1.296	-2.1347	-0.6236	308	1.3029	-2.1303	-0.6234					10308	-0.0069	-0.0002		0.0005	0	-0.0074	-0.0002
10309	1.4471	-2.1357	-0.6211	309	1.4543	-2.1308	-0.6212					10309	-0.0072	0.0001		0.0003	0.0001	-0.0075	0
10310	1.5966	-2.1375	-0.62	310	1.6032	-2.132	-0.6197					10310	-0.0066	-0.0003		0.0004	0	-0.007	-0.0003
10311	1.7458	-2.1394	-0.6164	311	1.753	-2.1335	-0.6162					10311	-0.0072	-0.0002		0.0002	0.0001	-0.0074	-0.0003
10401	0.2459	-2.1257	-0.3691	401	0.2529	-2.1244	-0.3683					10401	-0.007	-0.0008		0.0003	-0.0005	-0.0073	-0.0003
10402	0.3947	-2.1261	-0.366	402	0.4016	-2.1246	-0.3652					10402	-0.0069	-0.0008		0.0001	-0.0008	-0.007	0
10403	0.5395	-2.1271	-0.3673	403	0.5463	-2.1249	-0.3666					10403	-0.0068	-0.0007		0.0002	-0.0004	-0.007	-0.0003
10404	0.6911	-2.1277	-0.3611	404	0.6982	-2.1254	-0.3605					10404	-0.0071	-0.0006		-0.0001	-0.0005	-0.007	-0.0001
10405	0.8423	-2.1295	-0.3607	405	0.8495	-2.1266	-0.3603					10405	-0.0072	-0.0004		-0.0001	-0.0002	-0.0071	-0.0002
10406	0.9959	-2.1305	-0.3599	406	1.0033	-2.1271	-0.3597					10406	-0.0074	-0.0002		-0.0001	-0.0003	-0.0073	0.0001
10407	1.1458	-2.1321	-0.3592	407	1.1528	-2.1283	-0.3588					10407	-0.007	-0.0004		0.0004	-0.0002	-0.0074	-0.0002
10408	1.2951	-2.1343	-0.3568	408	1.302	-2.1297	-0.3565					10408	-0.0069	-0.0003		0.0005	-0.0001	-0.0074	-0.0002
10409	1.4498	-2.1357	-0.3534	409	1.4568	-2.1311	-0.3532					10409	-0.007	-0.0002		0.0002	-0.0002	-0.0072	0
10410	1.5983	-2.1384	-0.3562	410	1.605	-2.1329	-0.3561					10410	-0.0067	-0.0001		0.0004	0	-0.0071	-0.0001
10411	1.7486	-2.1402	-0.3541	411	1.7556	-2.1346	-0.3542					10411	-0.007	0.0001		0.0001	0.0001	-0.0071	0
10501	0.2483	-2.1254	-0.0384	501	0.2558	-2.1249	-0.0376					10501	-0.0075	-0.0008		-0.0001	-0.0006	-0.0074	-0.0002
10502	0.4008	-2.1271	-0.036	502	0.408	-2.1257	-0.0353					10502	-0.0072	-0.0007		0.0001	-0.0005	-0.0073	-0.0002
10503	0.553	-2.1288	-0.0346	503	0.56	-2.1266	-0.0343					10503	-0.007	-0.0003		0.0001	-0.0003	-0.0071	0
10504	0.7036	-2.1298	-0.0338	504	0.7107	-2.1277	-0.0331					10504	-0.0071	-0.0007		0.0003	-0.0005	-0.0074	-0.0002
10505	0.8505	-2.1317	-0.0322	505	0.8577	-2.1289	-0.0318					10505	-0.0072	-0.0004		0.0004	-0.0002	-0.0076	-0.0002
10506	1.0015	-2.1337	-0.0309	506	1.0089	-2.1304	-0.0306					10506	-0.0074	-0.0003		0.0001	0	-0.0075	-0.0003
10507	1.1533	-2.1346	-0.0322	507	1.1604	-2.1309	-0.0322					10507	-0.0071	0		0.0001	-0.0001	-0.0072	0.0001
10508	1.3032	-2.1371	-0.0288	508	1.3102	-2.1327	-0.0287					10508	-0.007	-0.0001		0.0005	-0.0002	-0.0075	0.0001
10509	1.4548	-2.1395	-0.0283	509	1.4618	-2.1346	-0.0282					10509	-0.007	-0.0001		0.0002	0	-0.0072	-0.0001
10510	1.6029	-2.1412	-0.0292	510	1.61	-2.1358	-0.0289					10510	-0.0071	-0.0003		0.0001	-0.0002	-0.0072	-0.0001
10511	1.7537	-2.1429	-0.0277	511	1.761	-2.137	-0.0276					10511	-0.0073	-0.0001		-0.0003	0	-0.007	-0.0001
10601	0.2439	-2.1235	0.2227	601	0.2508	-2.1225	0.2232					10601	-0.0069	-0.0005		0.0004	-0.0005	-0.0073	0
10602	0.3943	-2.1246	0.2227	602	0.4017	-2.1236	0.223					10602	-0.0074	-0.0003		-0.0001	-0.0004	-0.0073	0.0001
10603	0.5444	-2.1261	0.2237	603	0.5515	-2.1241	0.2242					10603	-0.0071	-0.0005		0	-0.0005	-0.0071	0
10604	0.6947	-2.1272	0.2236	604	0.7022	-2.1252	0.2241					10604	-0.0075	-0.0005		-0.0003	-0.0003	-0.0072	-0.0002
10605	0.8419	-2.1297	0.225	605	0.8489	-2.1262	0.2254					10605	-0.007	-0.0004		0.0002	-0.0003	-0.0072	-0.0001
10606	0.9908	-2.1313	0.2258	606	0.9985	-2.1278	0.2262					10606	-0.0077	-0.0004		-0.0005	-0.0005	-0.0072	0.0001
10607	1.1415	-2.1338	0.2258	607	1.1485	-2.1294	0.2259					10607	-0.007	-0.0001		0	-0.0002	-0.007	0.0001
10608	1.292	-2.1356	0.2251	608	1.2993	-2.1313	0.2254					10608	-0.0073	-0.0003		-0.0003	-0.0003	-0.007	0
10609	1.4397	-2.1383	0.2281	609	1.4466	-2.1331	0.228					10609	-0.0069	0.0001		0	0.0001	-0.0069	0
10610	1.5892	-2.1405	0.2289	610	1.5963	-2.1352	0.229					10610	-0.0071	-0.0001		0	-0.0002	-0.0071	0.0001
10611	1.7425	-2.1432	0.2279	611	1.7496	-2.1375	0.2279					10611	-0.0071	0		0.0002	0	-0.0073	0
10701	0.2408	-2.1242	0.4597	701	0.2485	-2.1237	0.4604					10701	-0.0077	-0.0007		-0.0004	-0.0005	-0.0073	-0.0002
10702	0.3928	-2.126	0.4604	702	0.4005	-2.1248	0.4605					10702	-0.0077	-0.0001		-0.0005	-0.0001	-0.0072	0
10703	0.5428	-2.1272	0.4613	703	0.5501	-2.1257	0.462					10703	-0.0073	-0.0007		-0.0001	-0.0005	-0.0072	-0.0002
10704	0.6906	-2.1287	0.4632	704	0.6979	-2.1265	0.4637					10704	-0.0073	-0.0005		0	-0.0003	-0.0073	-0.0002
10705	0.8403	-2.1321	0.4619	705	0.8475	-2.1293	0.4625					10705	-0.0072	-0.0006		-0.0002	-0.0005	-0.007	-0.0001
10706	0.9904	-2.1351	0.4656	706	0.9977	-2.1318	0.4659					10706	-0.0073	-0.0003		0.0001	-0.0003	-0.0074	0
10707	1.1387	-2.1361	0.4651	707	1.1461	-2.1326	0.4654					10707	-0.0074	-0.0003		0.0001	-0.0003	-0.0075	0
10708	1.2887	-2.1388	0.4676	708	1.2962	-2.1348	0.4679					10708	-0.0075	-0.0003		-0.0001	-0.0003	-0.0074	0
10709	1.4397	-2.141	0.476	709	1.4472	-2.1367	0.4762					10709	-0.0075	-0.0002		-0.0002	-0.0002	-0.0073	0
10710	1.5943	-2.1434	0.4745	710	1.6018	-2.1383	0.4745					10710	-0.0075	0		0.0002	0.0001	-0.0077	-0.0001
10711	1.7388	-2.1452	0.4715	711	1.747	-2.1401	0.4717					10711	-0.0082	-0.0002		-0.0009	-0.0002	-0.0073	0
11101	0.251	-2.1265	-1.0185	101	0.258	-2.1259	-1.0185					11101	-0.007	0
11102	0.4007	-2.128	-1.0328	102	0.4094	-2.1266	-1.0204					11102	-0.0087	-0.0124
11103	0.5517	-2.1284	-1.0364	103	0.5589	-2.1271	-1.019					11103	-0.0072	-0.0174
11104	0.7023	-2.13	-1.0364	104	0.7092	-2.1274	-1.0189					11104	-0.0069	-0.0175
11105	0.8542	-2.131	-1.036	105	0.8614	-2.128	-1.0201					11105	-0.0072	-0.0159
11106	1.0049	-2.1313	-1.0376	106	1.0107	-2.1281	-1.0209					11106	-0.0058	-0.0167
11107	1.1522	-2.132	-1.0229	107	1.1588	-2.1289	-1.0206					11107	-0.0066	-0.0023
11108	1.3032	-2.134	-1.0189	108	1.3101	-2.13	-1.0193					11108	-0.0069	0.0004
11109	1.4541	-2.1349	-1.0135	109	1.4615	-2.1309	-1.014					11109	-0.0074	0.0005
11110	1.6046	-2.1365	-1.013	110	1.6121	-2.1318	-1.0137					11110	-0.0075	0.0007
11111	1.7536	-2.1382	-1.009	111	1.761	-2.1332	-1.0097					11111	-0.0074	0.0007
11201	0.2483	-2.1241	-0.8767	201	0.2554	-2.1242	-0.8768					11201	-0.0071	0.0001
11202	0.3974	-2.1256	-0.8768	202	0.4047	-2.1253	-0.8765					11202	-0.0073	-0.0003
11203	0.5439	-2.1263	-0.8862	203	0.552	-2.125	-0.8762					11203	-0.0081	-0.01
11204	0.6969	-2.1277	-0.8903	204	0.7036	-2.1259	-0.8748					11204	-0.0067	-0.0155
11205	0.8481	-2.1289	-0.8862	205	0.8549	-2.1271	-0.8746					11205	-0.0068	-0.0116
11206	0.999	-2.1303	-0.8779	206	1.0054	-2.1277	-0.8733					11206	-0.0064	-0.0046
11207	1.1446	-2.1323	-0.8725	207	1.1513	-2.1287	-0.8724					11207	-0.0067	-0.0001
11208	1.2924	-2.1331	-0.8724	208	1.2996	-2.1293	-0.8727					11208	-0.0072	0.0003
11209	1.4452	-2.1352	-0.8707	209	1.4521	-2.1307	-0.8713					11209	-0.0069	0.0006
11210	1.5928	-2.1364	-0.8703	210	1.6001	-2.1316	-0.8707					11210	-0.0073	0.0004
11211	1.7446	-2.1384	-0.8691	211	1.7518	-2.133	-0.8696					11211	-0.0072	0.0005
11301	0.2471	-2.1246	-0.6328	301	0.2542	-2.1243	-0.6323					11301	-0.0071	-0.0005
11302	0.3948	-2.1256	-0.6256	302	0.4021	-2.1249	-0.6252					11302	-0.0073	-0.0004
11303	0.5452	-2.1262	-0.6264	303	0.5521	-2.1244	-0.6255					11303	-0.0069	-0.0009
11304	0.6963	-2.1276	-0.6247	304	0.7029	-2.1258	-0.6237					11304	-0.0066	-0.001
11305	0.8445	-2.1288	-0.6255	305	0.8515	-2.1263	-0.6249					11305	-0.007	-0.0006
11306	0.9944	-2.1307	-0.6245	306	1.0013	-2.1275	-0.624					11306	-0.0069	-0.0005
11307	1.1446	-2.1319	-0.6223	307	1.1514	-2.1282	-0.6221					11307	-0.0068	-0.0002
11308	1.2959	-2.1341	-0.6234	308	1.3029	-2.1303	-0.6234					11308	-0.007	0
11309	1.4472	-2.1354	-0.6211	309	1.4543	-2.1308	-0.6212					11309	-0.0071	0.0001
11310	1.5962	-2.1372	-0.6197	310	1.6032	-2.132	-0.6197					11310	-0.007	0
11311	1.746	-2.1392	-0.6161	311	1.753	-2.1335	-0.6162					11311	-0.007	0.0001
11401	0.2459	-2.1251	-0.369	401	0.2529	-2.1244	-0.3683					11401	-0.007	-0.0007
11402	0.3946	-2.1256	-0.3662	402	0.4016	-2.1246	-0.3652					11402	-0.007	-0.001
11403	0.5392	-2.1264	-0.3675	403	0.5463	-2.1249	-0.3666					11403	-0.0071	-0.0009
11404	0.6911	-2.1275	-0.3612	404	0.6982	-2.1254	-0.3605					11404	-0.0071	-0.0007
11405	0.8422	-2.1292	-0.3607	405	0.8495	-2.1266	-0.3603					11405	-0.0073	-0.0004
11406	0.9961	-2.1304	-0.3601	406	1.0033	-2.1271	-0.3597					11406	-0.0072	-0.0004
11407	1.1457	-2.1321	-0.3592	407	1.1528	-2.1283	-0.3588					11407	-0.0071	-0.0004
11408	1.295	-2.1339	-0.3567	408	1.302	-2.1297	-0.3565					11408	-0.007	-0.0002
11409	1.4497	-2.1355	-0.3534	409	1.4568	-2.1311	-0.3532					11409	-0.0071	-0.0002
11410	1.5982	-2.1383	-0.3563	410	1.605	-2.1329	-0.3561					11410	-0.0068	-0.0002
11411	1.7484	-2.1402	-0.3544	411	1.7556	-2.1346	-0.3542					11411	-0.0072	-0.0002
11501	0.2483	-2.1252	-0.0383	501	0.2558	-2.1249	-0.0376					11501	-0.0075	-0.0007
11502	0.4007	-2.1269	-0.0362	502	0.408	-2.1257	-0.0353					11502	-0.0073	-0.0009
11503	0.5526	-2.1283	-0.0348	503	0.56	-2.1266	-0.0343					11503	-0.0074	-0.0005
11504	0.7035	-2.13	-0.0338	504	0.7107	-2.1277	-0.0331					11504	-0.0072	-0.0007
11505	0.8505	-2.1316	-0.0323	505	0.8577	-2.1289	-0.0318					11505	-0.0072	-0.0005
11506	1.0015	-2.1333	-0.031	506	1.0089	-2.1304	-0.0306					11506	-0.0074	-0.0004
11507	1.1533	-2.1345	-0.0325	507	1.1604	-2.1309	-0.0322					11507	-0.0071	-0.0003
11508	1.3029	-2.137	-0.029	508	1.3102	-2.1327	-0.0287					11508	-0.0073	-0.0003
11509	1.4545	-2.1392	-0.0283	509	1.4618	-2.1346	-0.0282					11509	-0.0073	-0.0001
11510	1.6027	-2.1409	-0.0292	510	1.61	-2.1358	-0.0289					11510	-0.0073	-0.0003
11511	1.7535	-2.1427	-0.0276	511	1.761	-2.137	-0.0276					11511	-0.0075	0
11601	0.2438	-2.1232	0.2227	601	0.2508	-2.1225	0.2232					11601	-0.007	-0.0005
11602	0.3942	-2.1238	0.2224	602	0.4017	-2.1236	0.223					11602	-0.0075	-0.0006
11603	0.5444	-2.126	0.2236	603	0.5515	-2.1241	0.2242					11603	-0.0071	-0.0006
11604	0.6947	-2.127	0.2234	604	0.7022	-2.1252	0.2241					11604	-0.0075	-0.0007
11605	0.8418	-2.1294	0.2249	605	0.8489	-2.1262	0.2254					11605	-0.0071	-0.0005
11606	0.9907	-2.1312	0.2259	606	0.9985	-2.1278	0.2262					11606	-0.0078	-0.0003
11607	1.1412	-2.1332	0.2257	607	1.1485	-2.1294	0.2259					11607	-0.0073	-0.0002
11608	1.2918	-2.1353	0.225	608	1.2993	-2.1313	0.2254					11608	-0.0075	-0.0004
11609	1.4395	-2.138	0.228	609	1.4466	-2.1331	0.228					11609	-0.0071	0
11610	1.5891	-2.1403	0.2289	610	1.5963	-2.1352	0.229					11610	-0.0072	-0.0001
11611	1.7423	-2.143	0.228	611	1.7496	-2.1375	0.2279					11611	-0.0073	0.0001
11701	0.2408	-2.1237	0.4595	701	0.2485	-2.1237	0.4604					11701	-0.0077	-0.0009
11702	0.3929	-2.1255	0.4604	702	0.4005	-2.1248	0.4605					11702	-0.0076	-0.0001
11703	0.5427	-2.1269	0.4612	703	0.5501	-2.1257	0.462					11703	-0.0074	-0.0008
11704	0.6905	-2.1288	0.4632	704	0.6979	-2.1265	0.4637					11704	-0.0074	-0.0005
11705	0.8402	-2.1321	0.4619	705	0.8475	-2.1293	0.4625					11705	-0.0073	-0.0006
11706	0.9901	-2.1346	0.4653	706	0.9977	-2.1318	0.4659					11706	-0.0076	-0.0006
11707	1.1387	-2.1362	0.465	707	1.1461	-2.1326	0.4654					11707	-0.0074	-0.0004
11708	1.2887	-2.1386	0.4676	708	1.2962	-2.1348	0.4679					11708	-0.0075	-0.0003
11709	1.4395	-2.1408	0.4759	709	1.4472	-2.1367	0.4762					11709	-0.0077	-0.0003
11710	1.5943	-2.1434	0.4743	710	1.6018	-2.1383	0.4745					11710	-0.0075	-0.0002
11711	1.7387	-2.1451	0.4716	711	1.747	-2.1401	0.4717					11711	-0.0083	-0.0001
12101	0.2511	-2.1269	-1.0189	101	0.258	-2.1259	-1.0185					12101	-0.0069	-0.0004
12102	0.4008	-2.1275	-1.0326	102	0.4094	-2.1266	-1.0204					12102	-0.0086	-0.0122
12103	0.5502	-2.1281	-1.0365	103	0.5589	-2.1271	-1.019					12103	-0.0087	-0.0175
12104	0.7017	-2.1295	-1.0365	104	0.7092	-2.1274	-1.0189					12104	-0.0075	-0.0176
12105	0.8537	-2.1303	-1.0363	105	0.8614	-2.128	-1.0201					12105	-0.0077	-0.0162
12106	1.0036	-2.1312	-1.0394	106	1.0107	-2.1281	-1.0209					12106	-0.0071	-0.0185
12107	1.1527	-2.1321	-1.034	107	1.1588	-2.1289	-1.0206					12107	-0.0061	-0.0134
12108	1.3029	-2.134	-1.0191	108	1.3101	-2.13	-1.0193					12108	-0.0072	0.0002
12109	1.4543	-2.1352	-1.0135	109	1.4615	-2.1309	-1.014					12109	-0.0072	0.0005
12110	1.6046	-2.1363	-1.0129	110	1.6121	-2.1318	-1.0137					12110	-0.0075	0.0008
12111	1.7534	-2.1383	-1.0092	111	1.761	-2.1332	-1.0097					12111	-0.0076	0.0005
12201	0.2483	-2.1241	-0.8769	201	0.2554	-2.1242	-0.8768					12201	-0.0071	-0.0001
12202	0.3976	-2.1261	-0.8771	202	0.4047	-2.1253	-0.8765					12202	-0.0071	-0.0006
12203	0.5439	-2.1265	-0.8866	203	0.552	-2.125	-0.8762					12203	-0.0081	-0.0104
12204	0.6968	-2.1279	-0.8906	204	0.7036	-2.1259	-0.8748					12204	-0.0068	-0.0158
12205	0.8478	-2.1293	-0.8887	205	0.8549	-2.1271	-0.8746					12205	-0.0071	-0.0141
12206	0.9987	-2.1308	-0.8864	206	1.0054	-2.1277	-0.8733					12206	-0.0067	-0.0131
12207	1.1454	-2.1322	-0.8759	207	1.1513	-2.1287	-0.8724					12207	-0.0059	-0.0035
12208	1.2929	-2.1335	-0.8729	208	1.2996	-2.1293	-0.8727					12208	-0.0067	-0.0002
12209	1.4455	-2.1355	-0.8711	209	1.4521	-2.1307	-0.8713					12209	-0.0066	0.0002
12210	1.5929	-2.1365	-0.8705	210	1.6001	-2.1316	-0.8707					12210	-0.0072	0.0002
12211	1.7445	-2.1383	-0.8693	211	1.7518	-2.133	-0.8696					12211	-0.0073	0.0003
12301	0.2471	-2.1251	-0.6329	301	0.2542	-2.1243	-0.6323					12301	-0.0071	-0.0006
12302	0.3948	-2.1255	-0.6258	302	0.4021	-2.1249	-0.6252					12302	-0.0073	-0.0006
12303	0.5452	-2.1268	-0.6268	303	0.5521	-2.1244	-0.6255					12303	-0.0069	-0.0013
12304	0.6964	-2.1278	-0.6251	304	0.7029	-2.1258	-0.6237					12304	-0.0065	-0.0014
12305	0.8447	-2.1291	-0.6263	305	0.8515	-2.1263	-0.6249					12305	-0.0068	-0.0014
12306	0.9944	-2.1309	-0.6249	306	1.0013	-2.1275	-0.624					12306	-0.0069	-0.0009
12307	1.1446	-2.132	-0.6226	307	1.1514	-2.1282	-0.6221					12307	-0.0068	-0.0005
12308	1.296	-2.1343	-0.6237	308	1.3029	-2.1303	-0.6234					12308	-0.0069	-0.0003
12309	1.4474	-2.1357	-0.6215	309	1.4543	-2.1308	-0.6212					12309	-0.0069	-0.0003
12310	1.5964	-2.1374	-0.6198	310	1.6032	-2.132	-0.6197					12310	-0.0068	-0.0001
12311	1.7461	-2.1392	-0.6163	311	1.753	-2.1335	-0.6162					12311	-0.0069	-0.0001
12401	0.2458	-2.1255	-0.3691	401	0.2529	-2.1244	-0.3683					12401	-0.0071	-0.0008
12402	0.3945	-2.1258	-0.3662	402	0.4016	-2.1246	-0.3652					12402	-0.0071	-0.001
12403	0.5393	-2.1268	-0.3675	403	0.5463	-2.1249	-0.3666					12403	-0.007	-0.0009
12404	0.6911	-2.1278	-0.3615	404	0.6982	-2.1254	-0.3605					12404	-0.0071	-0.001
12405	0.8421	-2.1288	-0.3609	405	0.8495	-2.1266	-0.3603					12405	-0.0074	-0.0006
12406	0.996	-2.1306	-0.3601	406	1.0033	-2.1271	-0.3597					12406	-0.0073	-0.0004
12407	1.1455	-2.1321	-0.3593	407	1.1528	-2.1283	-0.3588					12407	-0.0073	-0.0005
12408	1.295	-2.1341	-0.3567	408	1.302	-2.1297	-0.3565					12408	-0.007	-0.0002
12409	1.4498	-2.1359	-0.3535	409	1.4568	-2.1311	-0.3532					12409	-0.007	-0.0003
12410	1.5982	-2.1384	-0.3565	410	1.605	-2.1329	-0.3561					12410	-0.0068	-0.0004
12411	1.7485	-2.1403	-0.3542	411	1.7556	-2.1346	-0.3542					12411	-0.0071	0
12501	0.2484	-2.1256	-0.0384	501	0.2558	-2.1249	-0.0376					12501	-0.0074	-0.0008
12502	0.4007	-2.1269	-0.0361	502	0.408	-2.1257	-0.0353					12502	-0.0073	-0.0008
12503	0.5529	-2.1284	-0.0349	503	0.56	-2.1266	-0.0343					12503	-0.0071	-0.0006
12504	0.7036	-2.1299	-0.0341	504	0.7107	-2.1277	-0.0331					12504	-0.0071	-0.001
12505	0.8507	-2.1319	-0.0323	505	0.8577	-2.1289	-0.0318					12505	-0.007	-0.0005
12506	1.0014	-2.1331	-0.0309	506	1.0089	-2.1304	-0.0306					12506	-0.0075	-0.0003
12507	1.1532	-2.1345	-0.0325	507	1.1604	-2.1309	-0.0322					12507	-0.0072	-0.0003
12508	1.3027	-2.1368	-0.029	508	1.3102	-2.1327	-0.0287					12508	-0.0075	-0.0003
12509	1.4547	-2.1395	-0.0283	509	1.4618	-2.1346	-0.0282					12509	-0.0071	-0.0001
12510	1.603	-2.1412	-0.0291	510	1.61	-2.1358	-0.0289					12510	-0.007	-0.0002
12511	1.7536	-2.1429	-0.0277	511	1.761	-2.137	-0.0276					12511	-0.0074	-0.0001
12601	0.2438	-2.1232	0.2226	601	0.2508	-2.1225	0.2232					12601	-0.007	-0.0006
12602	0.3943	-2.1246	0.2224	602	0.4017	-2.1236	0.223					12602	-0.0074	-0.0006
12603	0.5442	-2.1261	0.2236	603	0.5515	-2.1241	0.2242					12603	-0.0073	-0.0006
12604	0.6948	-2.1275	0.2234	604	0.7022	-2.1252	0.2241					12604	-0.0074	-0.0007
12605	0.8418	-2.1297	0.2248	605	0.8489	-2.1262	0.2254					12605	-0.0071	-0.0006
12606	0.9907	-2.1311	0.2257	606	0.9985	-2.1278	0.2262					12606	-0.0078	-0.0005
12607	1.1413	-2.1336	0.2256	607	1.1485	-2.1294	0.2259					12607	-0.0072	-0.0003
12608	1.2919	-2.1354	0.2249	608	1.2993	-2.1313	0.2254					12608	-0.0074	-0.0005
12609	1.4395	-2.1382	0.228	609	1.4466	-2.1331	0.228					12609	-0.0071	0
12610	1.5891	-2.1405	0.2289	610	1.5963	-2.1352	0.229					12610	-0.0072	-0.0001
12611	1.7422	-2.1432	0.2278	611	1.7496	-2.1375	0.2279					12611	-0.0074	-0.0001
12701	0.2408	-2.1238	0.4595	701	0.2485	-2.1237	0.4604					12701	-0.0077	-0.0009
12702	0.3928	-2.1258	0.4603	702	0.4005	-2.1248	0.4605					12702	-0.0077	-0.0002
12703	0.5425	-2.1271	0.4611	703	0.5501	-2.1257	0.462					12703	-0.0076	-0.0009
12704	0.6904	-2.1288	0.463	704	0.6979	-2.1265	0.4637					12704	-0.0075	-0.0007
12705	0.8398	-2.1316	0.473	705	0.8475	-2.1293	0.4625					12705	-0.0077	0.0105
12706	0.9903	-2.135	0.4655	706	0.9977	-2.1318	0.4659					12706	-0.0074	-0.0004
12707	1.1386	-2.1363	0.465	707	1.1461	-2.1326	0.4654					12707	-0.0075	-0.0004
12708	1.2886	-2.1388	0.4674	708	1.2962	-2.1348	0.4679					12708	-0.0076	-0.0005
12709	1.4394	-2.141	0.4757	709	1.4472	-2.1367	0.4762					12709	-0.0078	-0.0005
12710	1.5944	-2.1435	0.4744	710	1.6018	-2.1383	0.4745					12710	-0.0074	-0.0001
12711	1.7388	-2.1453	0.4714	711	1.747	-2.1401	0.4717					12711	-0.0082	-0.0003
13101	0.251	-2.1259	-1.0187	101	0.258	-2.1259	-1.0185					13101	-0.007	-0.0002
13102	0.4008	-2.1272	-1.0325	102	0.4094	-2.1266	-1.0204					13102	-0.0086	-0.0121
13103	0.5504	-2.1285	-1.0363	103	0.5589	-2.1271	-1.019					13103	-0.0085	-0.0173
13104	0.7016	-2.1301	-1.0367	104	0.7092	-2.1274	-1.0189					13104	-0.0076	-0.0178
13105	0.8542	-2.1314	-1.0372	105	0.8614	-2.128	-1.0201					13105	-0.0072	-0.0171
13106	1.0038	-2.132	-1.04	106	1.0107	-2.1281	-1.0209					13106	-0.0069	-0.0191
13107	1.152	-2.1328	-1.0371	107	1.1588	-2.1289	-1.0206					13107	-0.0068	-0.0165
13108	1.3042	-2.1346	-1.0287	108	1.3101	-2.13	-1.0193					13108	-0.0059	-0.0094
13109	1.4544	-2.1352	-1.0136	109	1.4615	-2.1309	-1.014					13109	-0.0071	0.0004
13110	1.6053	-2.1372	-1.0133	110	1.6121	-2.1318	-1.0137					13110	-0.0068	0.0004
13111	1.754	-2.1389	-1.0092	111	1.761	-2.1332	-1.0097					13111	-0.007	0.0005
13201	0.2486	-2.1251	-0.8776	201	0.2554	-2.1242	-0.8768					13201	-0.0068	-0.0008
13202	0.3978	-2.1266	-0.8778	202	0.4047	-2.1253	-0.8765					13202	-0.0069	-0.0013
13203	0.5442	-2.1272	-0.8875	203	0.552	-2.125	-0.8762					13203	-0.0078	-0.0113
13204	0.697	-2.1283	-0.8908	204	0.7036	-2.1259	-0.8748					13204	-0.0066	-0.016
13205	0.8478	-2.1296	-0.8894	205	0.8549	-2.1271	-0.8746					13205	-0.0071	-0.0148
13206	0.9984	-2.1312	-0.8901	206	1.0054	-2.1277	-0.8733					13206	-0.007	-0.0168
13207	1.1455	-2.1325	-0.886	207	1.1513	-2.1287	-0.8724					13207	-0.0058	-0.0136
13208	1.2939	-2.1339	-0.8779	208	1.2996	-2.1293	-0.8727					13208	-0.0057	-0.0052
13209	1.4455	-2.1355	-0.8711	209	1.4521	-2.1307	-0.8713					13209	-0.0066	0.0002
13210	1.5933	-2.137	-0.8706	210	1.6001	-2.1316	-0.8707					13210	-0.0068	0.0001
13211	1.7453	-2.1388	-0.8691	211	1.7518	-2.133	-0.8696					13211	-0.0065	0.0005
13301	0.2472	-2.125	-0.6335	301	0.2542	-2.1243	-0.6323					13301	-0.007	-0.0012
13302	0.3948	-2.1258	-0.6264	302	0.4021	-2.1249	-0.6252					13302	-0.0073	-0.0012
13303	0.5453	-2.1269	-0.6272	303	0.5521	-2.1244	-0.6255					13303	-0.0068	-0.0017
13304	0.6952	-2.1275	-0.6342	304	0.7029	-2.1258	-0.6237					13304	-0.0077	-0.0105
13305	0.8448	-2.1292	-0.6378	305	0.8515	-2.1263	-0.6249					13305	-0.0067	-0.0129
13306	0.9951	-2.1309	-0.6326	306	1.0013	-2.1275	-0.624					13306	-0.0062	-0.0086
13307	1.1447	-2.132	-0.6231	307	1.1514	-2.1282	-0.6221					13307	-0.0067	-0.001
13308	1.2961	-2.1345	-0.624	308	1.3029	-2.1303	-0.6234					13308	-0.0068	-0.0006
13309	1.4474	-2.1356	-0.6215	309	1.4543	-2.1308	-0.6212					13309	-0.0069	-0.0003
13310	1.5962	-2.1373	-0.6199	310	1.6032	-2.132	-0.6197					13310	-0.007	-0.0002
13311	1.7459	-2.1393	-0.6162	311	1.753	-2.1335	-0.6162					13311	-0.0071	0
13401	0.2458	-2.125	-0.3697	401	0.2529	-2.1244	-0.3683					13401	-0.0071	-0.0014
13402	0.3943	-2.1255	-0.3667	402	0.4016	-2.1246	-0.3652					13402	-0.0073	-0.0015
13403	0.539	-2.1265	-0.3679	403	0.5463	-2.1249	-0.3666					13403	-0.0073	-0.0013
13404	0.6909	-2.1275	-0.3621	404	0.6982	-2.1254	-0.3605					13404	-0.0073	-0.0016
13405	0.8421	-2.1288	-0.3617	405	0.8495	-2.1266	-0.3603					13405	-0.0074	-0.0014
13406	0.9958	-2.1305	-0.3608	406	1.0033	-2.1271	-0.3597					13406	-0.0075	-0.0011
13407	1.1455	-2.1318	-0.3596	407	1.1528	-2.1283	-0.3588					13407	-0.0073	-0.0008
13408	1.2949	-2.1339	-0.357	408	1.302	-2.1297	-0.3565					13408	-0.0071	-0.0005
13409	1.4498	-2.1358	-0.3537	409	1.4568	-2.1311	-0.3532					13409	-0.007	-0.0005
13410	1.5979	-2.138	-0.3564	410	1.605	-2.1329	-0.3561					13410	-0.0071	-0.0003
13411	1.7486	-2.1403	-0.3543	411	1.7556	-2.1346	-0.3542					13411	-0.007	-0.0001
13501	0.2482	-2.1251	-0.039	501	0.2558	-2.1249	-0.0376					13501	-0.0076	-0.0014
13502	0.4005	-2.1269	-0.0367	502	0.408	-2.1257	-0.0353					13502	-0.0075	-0.0014
13503	0.5526	-2.1276	-0.0354	503	0.56	-2.1266	-0.0343					13503	-0.0074	-0.0011
13504	0.7034	-2.1299	-0.0345	504	0.7107	-2.1277	-0.0331					13504	-0.0073	-0.0014
13505	0.8502	-2.1315	-0.0329	505	0.8577	-2.1289	-0.0318					13505	-0.0075	-0.0011
13506	1.0012	-2.1333	-0.0315	506	1.0089	-2.1304	-0.0306					13506	-0.0077	-0.0009
13507	1.1529	-2.1342	-0.033	507	1.1604	-2.1309	-0.0322					13507	-0.0075	-0.0008
13508	1.3026	-2.1368	-0.0294	508	1.3102	-2.1327	-0.0287					13508	-0.0076	-0.0007
13509	1.4543	-2.1392	-0.0288	509	1.4618	-2.1346	-0.0282					13509	-0.0075	-0.0006
13510	1.6023	-2.1407	-0.0296	510	1.61	-2.1358	-0.0289					13510	-0.0077	-0.0007
13511	1.7533	-2.1426	-0.0279	511	1.761	-2.137	-0.0276					13511	-0.0077	-0.0003
13601	0.2437	-2.1227	0.2216	601	0.2508	-2.1225	0.2232					13601	-0.0071	-0.0016
13602	0.394	-2.1242	0.2217	602	0.4017	-2.1236	0.223					13602	-0.0077	-0.0013
13603	0.5438	-2.1253	0.2228	603	0.5515	-2.1241	0.2242					13603	-0.0077	-0.0014
13604	0.6946	-2.1271	0.2229	604	0.7022	-2.1252	0.2241					13604	-0.0076	-0.0012
13605	0.8414	-2.129	0.2243	605	0.8489	-2.1262	0.2254					13605	-0.0075	-0.0011
13606	0.9907	-2.1311	0.2252	606	0.9985	-2.1278	0.2262					13606	-0.0078	-0.001
13607	1.1409	-2.1332	0.2251	607	1.1485	-2.1294	0.2259					13607	-0.0076	-0.0008
13608	1.2915	-2.1351	0.2244	608	1.2993	-2.1313	0.2254					13608	-0.0078	-0.001
13609	1.439	-2.1377	0.2276	609	1.4466	-2.1331	0.228					13609	-0.0076	-0.0004
13610	1.5885	-2.1399	0.2284	610	1.5963	-2.1352	0.229					13610	-0.0078	-0.0006
13611	1.7419	-2.143	0.2276	611	1.7496	-2.1375	0.2279					13611	-0.0077	-0.0003
13701	0.2406	-2.1233	0.4586	701	0.2485	-2.1237	0.4604					13701	-0.0079	-0.0018
13702	0.3924	-2.1251	0.4595	702	0.4005	-2.1248	0.4605					13702	-0.0081	-0.001
13703	0.5424	-2.1268	0.4605	703	0.5501	-2.1257	0.462					13703	-0.0077	-0.0015
13704	0.6901	-2.1283	0.4623	704	0.6979	-2.1265	0.4637					13704	-0.0078	-0.0014
13705	0.8397	-2.1317	0.461	705	0.8475	-2.1293	0.4625					13705	-0.0078	-0.0015
13706	0.9904	-2.1349	0.4649	706	0.9977	-2.1318	0.4659					13706	-0.0073	-0.001
13707	1.1382	-2.1357	0.4644	707	1.1461	-2.1326	0.4654					13707	-0.0079	-0.001
13708	1.2882	-2.1386	0.467	708	1.2962	-2.1348	0.4679					13708	-0.008	-0.0009
13709	1.4389	-2.1406	0.4752	709	1.4472	-2.1367	0.4762					13709	-0.0083	-0.001
13710	1.5936	-2.143	0.4739	710	1.6018	-2.1383	0.4745					13710	-0.0082	-0.0006
13711	1.7379	-2.1449	0.4709	711	1.747	-2.1401	0.4717					13711	-0.0091	-0.0008
14101	0.251	-2.1267	-1.0191	101	0.258	-2.1259	-1.0185					14101	-0.007	-0.0006
14102	0.4007	-2.1278	-1.033	102	0.4094	-2.1266	-1.0204					14102	-0.0087	-0.0126
14103	0.5503	-2.1279	-1.0358	103	0.5589	-2.1271	-1.019					14103	-0.0086	-0.0168
14104	0.7016	-2.1294	-1.0365	104	0.7092	-2.1274	-1.0189					14104	-0.0076	-0.0176
14105	0.854	-2.1306	-1.0366	105	0.8614	-2.128	-1.0201					14105	-0.0074	-0.0165
14106	1.0037	-2.1314	-1.0398	106	1.0107	-2.1281	-1.0209					14106	-0.007	-0.0189
14107	1.1516	-2.132	-1.0366	107	1.1588	-2.1289	-1.0206					14107	-0.0072	-0.016
14108	1.3036	-2.1336	-1.0291	108	1.3101	-2.13	-1.0193					14108	-0.0065	-0.0098
14109	1.4538	-2.1346	-1.0135	109	1.4615	-2.1309	-1.014					14109	-0.0077	0.0005
14110	1.6048	-2.1365	-1.0127	110	1.6121	-2.1318	-1.0137					14110	-0.0073	0.001
14111	1.7535	-2.1382	-1.0089	111	1.761	-2.1332	-1.0097					14111	-0.0075	0.0008
14201	0.2486	-2.1245	-0.8775	201	0.2554	-2.1242	-0.8768					14201	-0.0068	-0.0007
14202	0.3976	-2.1258	-0.8776	202	0.4047	-2.1253	-0.8765					14202	-0.0071	-0.0011
14203	0.5443	-2.127	-0.8874	203	0.552	-2.125	-0.8762					14203	-0.0077	-0.0112
14204	0.6971	-2.1281	-0.8907	204	0.7036	-2.1259	-0.8748					14204	-0.0065	-0.0159
14205	0.8479	-2.1295	-0.8893	205	0.8549	-2.1271	-0.8746					14205	-0.007	-0.0147
14206	0.9981	-2.1306	-0.8897	206	1.0054	-2.1277	-0.8733					14206	-0.0073	-0.0164
14207	1.1454	-2.1324	-0.8861	207	1.1513	-2.1287	-0.8724					14207	-0.0059	-0.0137
14208	1.2937	-2.1338	-0.8782	208	1.2996	-2.1293	-0.8727					14208	-0.0059	-0.0055
14209	1.4455	-2.1355	-0.8713	209	1.4521	-2.1307	-0.8713					14209	-0.0066	0
14210	1.5932	-2.1367	-0.8704	210	1.6001	-2.1316	-0.8707					14210	-0.0069	0.0003
14211	1.7453	-2.1389	-0.8693	211	1.7518	-2.133	-0.8696					14211	-0.0065	0.0003
14301	0.2471	-2.1246	-0.6334	301	0.2542	-2.1243	-0.6323					14301	-0.0071	-0.0011
14302	0.3948	-2.1256	-0.6264	302	0.4021	-2.1249	-0.6252					14302	-0.0073	-0.0012
14303	0.5453	-2.1266	-0.6271	303	0.5521	-2.1244	-0.6255					14303	-0.0068	-0.0016
14304	0.6955	-2.1278	-0.6343	304	0.7029	-2.1258	-0.6237					14304	-0.0074	-0.0106
14305	0.8445	-2.129	-0.6377	305	0.8515	-2.1263	-0.6249					14305	-0.007	-0.0128
14306	0.9952	-2.131	-0.6328	306	1.0013	-2.1275	-0.624					14306	-0.0061	-0.0088
14307	1.1447	-2.1318	-0.6231	307	1.1514	-2.1282	-0.6221					14307	-0.0067	-0.001
14308	1.2961	-2.1343	-0.624	308	1.3029	-2.1303	-0.6234					14308	-0.0068	-0.0006
14309	1.4475	-2.1357	-0.6218	309	1.4543	-2.1308	-0.6212					14309	-0.0068	-0.0006
14310	1.5964	-2.1373	-0.6201	310	1.6032	-2.132	-0.6197					14310	-0.0068	-0.0004
14311	1.7461	-2.1392	-0.6162	311	1.753	-2.1335	-0.6162					14311	-0.0069	0
14401	0.2458	-2.1251	-0.3698	401	0.2529	-2.1244	-0.3683					14401	-0.0071	-0.0015
14402	0.3946	-2.1258	-0.3667	402	0.4016	-2.1246	-0.3652					14402	-0.007	-0.0015
14403	0.5392	-2.1268	-0.3681	403	0.5463	-2.1249	-0.3666					14403	-0.0071	-0.0015
14404	0.6909	-2.128	-0.3623	404	0.6982	-2.1254	-0.3605					14404	-0.0073	-0.0018
14405	0.8421	-2.1289	-0.3619	405	0.8495	-2.1266	-0.3603					14405	-0.0074	-0.0016
14406	0.9961	-2.1307	-0.3608	406	1.0033	-2.1271	-0.3597					14406	-0.0072	-0.0011
14407	1.1457	-2.1322	-0.3597	407	1.1528	-2.1283	-0.3588					14407	-0.0071	-0.0009
14408	1.2949	-2.1342	-0.3571	408	1.302	-2.1297	-0.3565					14408	-0.0071	-0.0006
14409	1.4497	-2.1358	-0.3538	409	1.4568	-2.1311	-0.3532					14409	-0.0071	-0.0006
14410	1.598	-2.1384	-0.3565	410	1.605	-2.1329	-0.3561					14410	-0.007	-0.0004
14411	1.7483	-2.1401	-0.3543	411	1.7556	-2.1346	-0.3542					14411	-0.0073	-0.0001
14501	0.2482	-2.1253	-0.039	501	0.2558	-2.1249	-0.0376					14501	-0.0076	-0.0014
14502	0.4007	-2.1271	-0.0368	502	0.408	-2.1257	-0.0353					14502	-0.0073	-0.0015
14503	0.5526	-2.1279	-0.0356	503	0.56	-2.1266	-0.0343					14503	-0.0074	-0.0013
14504	0.7036	-2.1302	-0.0346	504	0.7107	-2.1277	-0.0331					14504	-0.0071	-0.0015
14505	0.8505	-2.1318	-0.033	505	0.8577	-2.1289	-0.0318					14505	-0.0072	-0.0012
14506	1.0013	-2.1332	-0.0317	506	1.0089	-2.1304	-0.0306					14506	-0.0076	-0.0011
14507	1.1529	-2.1343	-0.0331	507	1.1604	-2.1309	-0.0322					14507	-0.0075	-0.0009
14508	1.3029	-2.1371	-0.0294	508	1.3102	-2.1327	-0.0287					14508	-0.0073	-0.0007
14509	1.4546	-2.1394	-0.0287	509	1.4618	-2.1346	-0.0282					14509	-0.0072	-0.0005
14510	1.6028	-2.1412	-0.0295	510	1.61	-2.1358	-0.0289					14510	-0.0072	-0.0006
14511	1.7535	-2.1428	-0.0278	511	1.761	-2.137	-0.0276					14511	-0.0075	-0.0002
14601	0.2437	-2.1232	0.2218	601	0.2508	-2.1225	0.2232					14601	-0.0071	-0.0014
14602	0.3941	-2.1244	0.2218	602	0.4017	-2.1236	0.223					14602	-0.0076	-0.0012
14603	0.5441	-2.1258	0.2228	603	0.5515	-2.1241	0.2242					14603	-0.0074	-0.0014
14604	0.6944	-2.127	0.2228	604	0.7022	-2.1252	0.2241					14604	-0.0078	-0.0013
14605	0.8416	-2.1293	0.2242	605	0.8489	-2.1262	0.2254					14605	-0.0073	-0.0012
14606	0.9908	-2.1314	0.2251	606	0.9985	-2.1278	0.2262					14606	-0.0077	-0.0011
14607	1.1411	-2.1334	0.225	607	1.1485	-2.1294	0.2259					14607	-0.0074	-0.0009
14608	1.2916	-2.1352	0.2244	608	1.2993	-2.1313	0.2254					14608	-0.0077	-0.001
14609	1.4391	-2.1378	0.2275	609	1.4466	-2.1331	0.228					14609	-0.0075	-0.0005
14610	1.589	-2.1406	0.2285	610	1.5963	-2.1352	0.229					14610	-0.0073	-0.0005
14611	1.7422	-2.1431	0.2275	611	1.7496	-2.1375	0.2279					14611	-0.0074	-0.0004
14701	0.2406	-2.124	0.4588	701	0.2485	-2.1237	0.4604					14701	-0.0079	-0.0016
14702	0.3926	-2.1254	0.4595	702	0.4005	-2.1248	0.4605					14702	-0.0079	-0.001
14703	0.5425	-2.1273	0.4604	703	0.5501	-2.1257	0.462					14703	-0.0076	-0.0016
14704	0.6903	-2.1287	0.4623	704	0.6979	-2.1265	0.4637					14704	-0.0076	-0.0014
14705	0.8398	-2.1317	0.461	705	0.8475	-2.1293	0.4625					14705	-0.0077	-0.0015
14706	0.99	-2.1348	0.4647	706	0.9977	-2.1318	0.4659					14706	-0.0077	-0.0012
14707	1.1386	-2.1364	0.4644	707	1.1461	-2.1326	0.4654					14707	-0.0075	-0.001
14708	1.2884	-2.1387	0.4669	708	1.2962	-2.1348	0.4679					14708	-0.0078	-0.001
14709	1.4392	-2.1409	0.4753	709	1.4472	-2.1367	0.4762					14709	-0.008	-0.0009
14710	1.5939	-2.1431	0.4738	710	1.6018	-2.1383	0.4745					14710	-0.0079	-0.0007
14711	1.7382	-2.1449	0.4709	711	1.747	-2.1401	0.4717					14711	-0.0088	-0.0008
15101	0.251	-2.1266	-1.0191	101	0.258	-2.1259	-1.0185					15101	-0.007	-0.0006
15102	0.4009	-2.1277	-1.0328	102	0.4094	-2.1266	-1.0204					15102	-0.0085	-0.0124
15103	0.5502	-2.1283	-1.0362	103	0.5589	-2.1271	-1.019					15103	-0.0087	-0.0172
15104	0.7015	-2.1294	-1.0363	104	0.7092	-2.1274	-1.0189					15104	-0.0077	-0.0174
15105	0.8537	-2.1306	-1.0369	105	0.8614	-2.128	-1.0201					15105	-0.0077	-0.0168
15106	1.0037	-2.1315	-1.0397	106	1.0107	-2.1281	-1.0209					15106	-0.007	-0.0188
15107	1.1514	-2.1323	-1.0369	107	1.1588	-2.1289	-1.0206					15107	-0.0074	-0.0163
15108	1.3034	-2.1339	-1.0342	108	1.3101	-2.13	-1.0193					15108	-0.0067	-0.0149
15109	1.4548	-2.1351	-1.021	109	1.4615	-2.1309	-1.014					15109	-0.0067	-0.007
15110	1.6051	-2.1368	-1.0135	110	1.6121	-2.1318	-1.0137					15110	-0.007	0.0002
15111	1.7537	-2.1385	-1.0091	111	1.761	-2.1332	-1.0097					15111	-0.0073	0.0006
15201	0.2486	-2.1247	-0.8776	201	0.2554	-2.1242	-0.8768					15201	-0.0068	-0.0008
15202	0.3975	-2.1258	-0.8779	202	0.4047	-2.1253	-0.8765					15202	-0.0072	-0.0014
15203	0.5441	-2.1269	-0.8876	203	0.552	-2.125	-0.8762					15203	-0.0079	-0.0114
15204	0.697	-2.1283	-0.891	204	0.7036	-2.1259	-0.8748					15204	-0.0066	-0.0162
15205	0.8478	-2.1298	-0.8897	205	0.8549	-2.1271	-0.8746					15205	-0.0071	-0.0151
15206	0.9981	-2.131	-0.89	206	1.0054	-2.1277	-0.8733					15206	-0.0073	-0.0167
15207	1.145	-2.1325	-0.8876	207	1.1513	-2.1287	-0.8724					15207	-0.0063	-0.0152
15208	1.2931	-2.134	-0.8836	208	1.2996	-2.1293	-0.8727					15208	-0.0065	-0.0109
15209	1.4452	-2.1356	-0.874	209	1.4521	-2.1307	-0.8713					15209	-0.0069	-0.0027
15210	1.593	-2.1366	-0.8709	210	1.6001	-2.1316	-0.8707					15210	-0.0071	-0.0002
15211	1.745	-2.1386	-0.8694	211	1.7518	-2.133	-0.8696					15211	-0.0068	0.0002
15301	0.2471	-2.1249	-0.6336	301	0.2542	-2.1243	-0.6323					15301	-0.0071	-0.0013
15302	0.3949	-2.1258	-0.6264	302	0.4021	-2.1249	-0.6252					15302	-0.0072	-0.0012
15303	0.5451	-2.1266	-0.6275	303	0.5521	-2.1244	-0.6255					15303	-0.007	-0.002
15304	0.6954	-2.1279	-0.6345	304	0.7029	-2.1258	-0.6237					15304	-0.0075	-0.0108
15305	0.8445	-2.1291	-0.6385	305	0.8515	-2.1263	-0.6249					15305	-0.007	-0.0136
15306	0.9946	-2.131	-0.6371	306	1.0013	-2.1275	-0.624					15306	-0.0067	-0.0131
15307	1.1449	-2.1321	-0.6312	307	1.1514	-2.1282	-0.6221					15307	-0.0065	-0.0091
15308	1.2965	-2.1348	-0.6277	308	1.3029	-2.1303	-0.6234					15308	-0.0064	-0.0043
15309	1.4478	-2.1357	-0.622	309	1.4543	-2.1308	-0.6212					15309	-0.0065	-0.0008
15310	1.5968	-2.1378	-0.6205	310	1.6032	-2.132	-0.6197					15310	-0.0064	-0.0008
15311	1.7463	-2.1395	-0.6165	311	1.753	-2.1335	-0.6162					15311	-0.0067	-0.0003
15401	0.2459	-2.1254	-0.3698	401	0.2529	-2.1244	-0.3683					15401	-0.007	-0.0015
15402	0.3947	-2.126	-0.3672	402	0.4016	-2.1246	-0.3652					15402	-0.0069	-0.002
15403	0.5392	-2.1268	-0.3683	403	0.5463	-2.1249	-0.3666					15403	-0.0071	-0.0017
15404	0.6908	-2.1276	-0.3625	404	0.6982	-2.1254	-0.3605					15404	-0.0074	-0.002
15405	0.842	-2.1291	-0.3628	405	0.8495	-2.1266	-0.3603					15405	-0.0075	-0.0025
15406	0.9963	-2.131	-0.3618	406	1.0033	-2.1271	-0.3597					15406	-0.007	-0.0021
15407	1.146	-2.1323	-0.3607	407	1.1528	-2.1283	-0.3588					15407	-0.0068	-0.0019
15408	1.2948	-2.134	-0.3576	408	1.302	-2.1297	-0.3565					15408	-0.0072	-0.0011
15409	1.45	-2.1359	-0.3541	409	1.4568	-2.1311	-0.3532					15409	-0.0068	-0.0009
15410	1.5984	-2.1385	-0.3567	410	1.605	-2.1329	-0.3561					15410	-0.0066	-0.0006
15411	1.7483	-2.1402	-0.355	411	1.7556	-2.1346	-0.3542					15411	-0.0073	-0.0008
15501	0.2483	-2.1251	-0.0392	501	0.2558	-2.1249	-0.0376					15501	-0.0075	-0.0016
15502	0.4008	-2.127	-0.0369	502	0.408	-2.1257	-0.0353					15502	-0.0072	-0.0016
15503	0.5529	-2.1283	-0.0358	503	0.56	-2.1266	-0.0343					15503	-0.0071	-0.0015
15504	0.7035	-2.1297	-0.035	504	0.7107	-2.1277	-0.0331					15504	-0.0072	-0.0019
15505	0.8505	-2.1317	-0.0334	505	0.8577	-2.1289	-0.0318					15505	-0.0072	-0.0016
15506	1.0015	-2.1335	-0.0322	506	1.0089	-2.1304	-0.0306					15506	-0.0074	-0.0016
15507	1.1532	-2.1346	-0.0334	507	1.1604	-2.1309	-0.0322					15507	-0.0072	-0.0012
15508	1.303	-2.1371	-0.0299	508	1.3102	-2.1327	-0.0287					15508	-0.0072	-0.0012
15509	1.4546	-2.1393	-0.029	509	1.4618	-2.1346	-0.0282					15509	-0.0072	-0.0008
15510	1.6029	-2.1412	-0.0298	510	1.61	-2.1358	-0.0289					15510	-0.0071	-0.0009
15511	1.7538	-2.143	-0.0283	511	1.761	-2.137	-0.0276					15511	-0.0072	-0.0007
15601	0.2437	-2.123	0.2216	601	0.2508	-2.1225	0.2232					15601	-0.0071	-0.0016
15602	0.3942	-2.1242	0.2214	602	0.4017	-2.1236	0.223					15602	-0.0075	-0.0016
15603	0.5443	-2.1259	0.2227	603	0.5515	-2.1241	0.2242					15603	-0.0072	-0.0015
15604	0.6946	-2.1271	0.2225	604	0.7022	-2.1252	0.2241					15604	-0.0076	-0.0016
15605	0.8419	-2.1297	0.2239	605	0.8489	-2.1262	0.2254					15605	-0.007	-0.0015
15606	0.9908	-2.1313	0.2248	606	0.9985	-2.1278	0.2262					15606	-0.0077	-0.0014
15607	1.1413	-2.1334	0.2248	607	1.1485	-2.1294	0.2259					15607	-0.0072	-0.0011
15608	1.2917	-2.1353	0.2242	608	1.2993	-2.1313	0.2254					15608	-0.0076	-0.0012
15609	1.4394	-2.1381	0.2272	609	1.4466	-2.1331	0.228					15609	-0.0072	-0.0008
15610	1.5888	-2.1404	0.2281	610	1.5963	-2.1352	0.229					15610	-0.0075	-0.0009
15611	1.7422	-2.143	0.2273	611	1.7496	-2.1375	0.2279					15611	-0.0074	-0.0006
15701	0.2409	-2.1238	0.4586	701	0.2485	-2.1237	0.4604					15701	-0.0076	-0.0018
15702	0.3927	-2.1249	0.4592	702	0.4005	-2.1248	0.4605					15702	-0.0078	-0.0013
15703	0.5425	-2.127	0.4603	703	0.5501	-2.1257	0.462					15703	-0.0076	-0.0017
15704	0.6904	-2.1287	0.4623	704	0.6979	-2.1265	0.4637					15704	-0.0075	-0.0014
15705	0.84	-2.1315	0.4608	705	0.8475	-2.1293	0.4625					15705	-0.0075	-0.0017
15706	0.9903	-2.1348	0.4646	706	0.9977	-2.1318	0.4659					15706	-0.0074	-0.0013
15707	1.1386	-2.1362	0.4643	707	1.1461	-2.1326	0.4654					15707	-0.0075	-0.0011
15708	1.2883	-2.1384	0.4665	708	1.2962	-2.1348	0.4679					15708	-0.0079	-0.0014
15709	1.4392	-2.1407	0.475	709	1.4472	-2.1367	0.4762					15709	-0.008	-0.0012
15710	1.5938	-2.143	0.4737	710	1.6018	-2.1383	0.4745					15710	-0.008	-0.0008
15711	1.7383	-2.145	0.4708	711	1.747	-2.1401	0.4717					15711	-0.0087	-0.0009
16101	0.251	-2.127	-1.0194	101	0.258	-2.1259	-1.0185					16101	-0.007	-0.0009
16102	0.401	-2.1282	-1.0331	102	0.4094	-2.1266	-1.0204					16102	-0.0084	-0.0127
16103	0.5503	-2.1284	-1.036	103	0.5589	-2.1271	-1.019					16103	-0.0086	-0.017
16104	0.7016	-2.1296	-1.0364	104	0.7092	-2.1274	-1.0189					16104	-0.0076	-0.0175
16105	0.8541	-2.1309	-1.0369	105	0.8614	-2.128	-1.0201					16105	-0.0073	-0.0168
16106	1.0037	-2.1314	-1.0397	106	1.0107	-2.1281	-1.0209					16106	-0.007	-0.0188
16107	1.1516	-2.1324	-1.0371	107	1.1588	-2.1289	-1.0206					16107	-0.0072	-0.0165
16108	1.3032	-2.1339	-1.0355	108	1.3101	-2.13	-1.0193					16108	-0.0069	-0.0162
16109	1.4554	-2.1354	-1.029	109	1.4615	-2.1309	-1.014					16109	-0.0061	-0.015
16110	1.6058	-2.137	-1.0175	110	1.6121	-2.1318	-1.0137					16110	-0.0063	-0.0038
16111	1.7537	-2.1385	-1.0097	111	1.761	-2.1332	-1.0097					16111	-0.0073	0
16201	0.2488	-2.1246	-0.8776	201	0.2554	-2.1242	-0.8768					16201	-0.0066	-0.0008
16202	0.3978	-2.1264	-0.8781	202	0.4047	-2.1253	-0.8765					16202	-0.0069	-0.0016
16203	0.5443	-2.1268	-0.8879	203	0.552	-2.125	-0.8762					16203	-0.0077	-0.0117
16204	0.697	-2.1282	-0.8911	204	0.7036	-2.1259	-0.8748					16204	-0.0066	-0.0163
16205	0.8479	-2.1297	-0.8898	205	0.8549	-2.1271	-0.8746					16205	-0.007	-0.0152
16206	0.9984	-2.1313	-0.8905	206	1.0054	-2.1277	-0.8733					16206	-0.007	-0.0172
16207	1.1447	-2.1325	-0.8881	207	1.1513	-2.1287	-0.8724					16207	-0.0066	-0.0157
16208	1.2929	-2.134	-0.8867	208	1.2996	-2.1293	-0.8727					16208	-0.0067	-0.014
16209	1.4458	-2.1358	-0.8793	209	1.4521	-2.1307	-0.8713					16209	-0.0063	-0.008
16210	1.5931	-2.1368	-0.8728	210	1.6001	-2.1316	-0.8707					16210	-0.007	-0.0021
16211	1.7449	-2.1386	-0.8703	211	1.7518	-2.133	-0.8696					16211	-0.0069	-0.0007
16301	0.2472	-2.1249	-0.6338	301	0.2542	-2.1243	-0.6323					16301	-0.007	-0.0015
16302	0.3947	-2.1257	-0.6267	302	0.4021	-2.1249	-0.6252					16302	-0.0074	-0.0015
16303	0.5451	-2.1271	-0.6278	303	0.5521	-2.1244	-0.6255					16303	-0.007	-0.0023
16304	0.6955	-2.1278	-0.6349	304	0.7029	-2.1258	-0.6237					16304	-0.0074	-0.0112
16305	0.8446	-2.1293	-0.6389	305	0.8515	-2.1263	-0.6249					16305	-0.0069	-0.014
16306	0.9943	-2.1305	-0.6377	306	1.0013	-2.1275	-0.624					16306	-0.007	-0.0137
16307	1.1453	-2.1324	-0.634	307	1.1514	-2.1282	-0.6221					16307	-0.0061	-0.0119
16308	1.2966	-2.1346	-0.6304	308	1.3029	-2.1303	-0.6234					16308	-0.0063	-0.007
16309	1.4481	-2.1359	-0.6232	309	1.4543	-2.1308	-0.6212					16309	-0.0062	-0.002
16310	1.597	-2.1377	-0.6214	310	1.6032	-2.132	-0.6197					16310	-0.0062	-0.0017
16311	1.7463	-2.1392	-0.6176	311	1.753	-2.1335	-0.6162					16311	-0.0067	-0.0014
16401	0.246	-2.1254	-0.3699	401	0.2529	-2.1244	-0.3683					16401	-0.0069	-0.0016
16402	0.3949	-2.1263	-0.3671	402	0.4016	-2.1246	-0.3652					16402	-0.0067	-0.0019
16403	0.5393	-2.127	-0.3686	403	0.5463	-2.1249	-0.3666					16403	-0.007	-0.002
16404	0.6913	-2.1281	-0.3631	404	0.6982	-2.1254	-0.3605					16404	-0.0069	-0.0026
16405	0.8421	-2.1292	-0.3643	405	0.8495	-2.1266	-0.3603					16405	-0.0074	-0.004
16406	0.9969	-2.1312	-0.3637	406	1.0033	-2.1271	-0.3597					16406	-0.0064	-0.004
16407	1.1462	-2.1323	-0.3618	407	1.1528	-2.1283	-0.3588					16407	-0.0066	-0.003
16408	1.2958	-2.1345	-0.3588	408	1.302	-2.1297	-0.3565					16408	-0.0062	-0.0023
16409	1.4505	-2.1362	-0.3551	409	1.4568	-2.1311	-0.3532					16409	-0.0063	-0.0019
16410	1.5988	-2.1386	-0.3578	410	1.605	-2.1329	-0.3561					16410	-0.0062	-0.0017
16411	1.749	-2.1405	-0.3554	411	1.7556	-2.1346	-0.3542					16411	-0.0066	-0.0012
16501	0.2486	-2.1257	-0.0394	501	0.2558	-2.1249	-0.0376					16501	-0.0072	-0.0018
16502	0.401	-2.1271	-0.0372	502	0.408	-2.1257	-0.0353					16502	-0.007	-0.0019
16503	0.553	-2.1281	-0.036	503	0.56	-2.1266	-0.0343					16503	-0.007	-0.0017
16504	0.7038	-2.1301	-0.0353	504	0.7107	-2.1277	-0.0331					16504	-0.0069	-0.0022
16505	0.8509	-2.1318	-0.034	505	0.8577	-2.1289	-0.0318					16505	-0.0068	-0.0022
16506	1.002	-2.1337	-0.0331	506	1.0089	-2.1304	-0.0306					16506	-0.0069	-0.0025
16507	1.1537	-2.135	-0.0343	507	1.1604	-2.1309	-0.0322					16507	-0.0067	-0.0021
16508	1.3032	-2.137	-0.0306	508	1.3102	-2.1327	-0.0287					16508	-0.007	-0.0019
16509	1.455	-2.1394	-0.0299	509	1.4618	-2.1346	-0.0282					16509	-0.0068	-0.0017
16510	1.6036	-2.1416	-0.0307	510	1.61	-2.1358	-0.0289					16510	-0.0064	-0.0018
16511	1.7543	-2.1431	-0.029	511	1.761	-2.137	-0.0276					16511	-0.0067	-0.0014
16601	0.2443	-2.1231	0.2216	601	0.2508	-2.1225	0.2232					16601	-0.0065	-0.0016
16602	0.3947	-2.1245	0.2213	602	0.4017	-2.1236	0.223					16602	-0.007	-0.0017
16603	0.5447	-2.1259	0.2224	603	0.5515	-2.1241	0.2242					16603	-0.0068	-0.0018
16604	0.6952	-2.1271	0.222	604	0.7022	-2.1252	0.2241					16604	-0.007	-0.0021
16605	0.8422	-2.1295	0.2235	605	0.8489	-2.1262	0.2254					16605	-0.0067	-0.0019
16606	0.9912	-2.1313	0.2241	606	0.9985	-2.1278	0.2262					16606	-0.0073	-0.0021
16607	1.1417	-2.1334	0.2239	607	1.1485	-2.1294	0.2259					16607	-0.0068	-0.002
16608	1.2922	-2.1353	0.2233	608	1.2993	-2.1313	0.2254					16608	-0.0071	-0.0021
16609	1.4398	-2.1379	0.2264	609	1.4466	-2.1331	0.228					16609	-0.0068	-0.0016
16610	1.5897	-2.1406	0.2276	610	1.5963	-2.1352	0.229					16610	-0.0066	-0.0014
16611	1.7429	-2.1431	0.2263	611	1.7496	-2.1375	0.2279					16611	-0.0067	-0.0016
16701	0.2413	-2.1236	0.4584	701	0.2485	-2.1237	0.4604					16701	-0.0072	-0.002
16702	0.3934	-2.1253	0.4591	702	0.4005	-2.1248	0.4605					16702	-0.0071	-0.0014
16703	0.5432	-2.1269	0.4598	703	0.5501	-2.1257	0.462					16703	-0.0069	-0.0022
16704	0.6909	-2.1284	0.4615	704	0.6979	-2.1265	0.4637					16704	-0.007	-0.0022
16705	0.8405	-2.1316	0.4601	705	0.8475	-2.1293	0.4625					16705	-0.007	-0.0024
16706	0.9907	-2.1347	0.4639	706	0.9977	-2.1318	0.4659					16706	-0.007	-0.002
16707	1.139	-2.136	0.4634	707	1.1461	-2.1326	0.4654					16707	-0.0071	-0.002
16708	1.289	-2.1388	0.4659	708	1.2962	-2.1348	0.4679					16708	-0.0072	-0.002
16709	1.4399	-2.1409	0.4743	709	1.4472	-2.1367	0.4762					16709	-0.0073	-0.0019
16710	1.5946	-2.1432	0.4727	710	1.6018	-2.1383	0.4745					16710	-0.0072	-0.0018
16711	1.739	-2.1451	0.4697	711	1.747	-2.1401	0.4717					16711	-0.008	-0.002

## Sheet: 1X
point	1	2	3	4	5	6	7	8	9	10	11
Step 1	0.0005	0.0003	0.0005	0.0005	0.0006	0.0006	0.0004	0.0008	0.0004	0.0005	0.0007
Step 2	0.0004	0.0002	0	0.0001	0.0001	0	-0.0002	-0.0001	-0.0003	-0.0003	0.0001
Step 3	0.0006	0.0004	0.0003	0.0004	0.0004	0.0005	0.0002	0.0005	0.0001	0.0001	0.0004
Step 4	0.0005	0.0005	0.0002	0.0004	0.0005	0.0002	0.0003	0.0005	0.0003	0.0001	0.0002
Step 5	0.0006	0.0004	0.0003	0.0004	0.0001	0.0004	0.0003	0.0005	0.0002	0.0001	0.0001
Step 6	0.0005	0.0001	0.0001	0.0002	0.0002	0.0002	-0.0001	0.0001	-0.0001	-0.0001	0.0002
Step 7	0.0006	-0.0015	0.0005	0.0009	0.0002	0.0003	0.0003	0.0005	0.0003	0.0003	0.0004
Step 8	0.0003	-0.0016	0	0.0003	0.0003	0	-0.0003	0	-0.0002	-0.0002	-0.0002
Step 9	0.0003	-0.0015	0.0001	0.0002	0.0005	0.0004	0	0.0001	-0.0001	0.0001	0.0002
Step 10	-0.0072	-0.0088	-0.0074	-0.0072	-0.007	-0.0068	-0.0075	-0.007	-0.0073	-0.0073	-0.0073
Step 11	-0.007	-0.0087	-0.0072	-0.0069	-0.0072	-0.0058	-0.0066	-0.0069	-0.0074	-0.0075	-0.0074
Step 12	-0.0069	-0.0086	-0.0087	-0.0075	-0.0077	-0.0071	-0.0061	-0.0072	-0.0072	-0.0075	-0.0076
Step 13	-0.007	-0.0086	-0.0085	-0.0076	-0.0072	-0.0069	-0.0068	-0.0059	-0.0071	-0.0068	-0.007
Step 14	-0.007	-0.0087	-0.0086	-0.0076	-0.0074	-0.007	-0.0072	-0.0065	-0.0077	-0.0073	-0.0075
Step 15	-0.007	-0.0085	-0.0087	-0.0077	-0.0077	-0.007	-0.0074	-0.0067	-0.0067	-0.007	-0.0073
Step 16	-0.007	-0.0084	-0.0086	-0.0076	-0.0073	-0.007	-0.0072	-0.0069	-0.0061	-0.0063	-0.0073
					1	粗粒砂岩	140	70	280000
					2	砾岩	36	18	72000
					3	砂质泥岩	20	10	40000
					4	泥岩	10	5	20000
					5	粗粒砂岩	20	10	40000
					6	细粒砂岩	20	10	40000
					7	粗粒砂岩	12	6	24000
					8	砂质泥岩	14	7	28000
					9	泥岩	22	11	44000
					10	粗粒砂岩	14	7	28000
					11	砂质泥岩	18	9	36000
					12	粗粒砂岩	12	6	24000
					13	泥岩	12	6	24000
					14	细粒砂岩	6	3	12000
					15	4煤	4	2	8000
					16	总量	360	180	720000

## Sheet: 1Y
point	1	2	3	4	5	6	7	8	9	10	11
Step 1	0.0008	0.0002	-0.0001	-0.0001	0	-0.0001	0.0003	0	0.0002	0.0004	0.0001
Step 2	0.0006	0.0004	0.0004	0.0002	0.0004	0.0005	0.0006	0.0007	0.0007	0.0009	0.0005
Step 3	0.0001	-0.0001	0.0001	-0.0001	0.0001	0.0001	0.0004	0.0002	0.0004	0.0006	0.0004
Step 4	0	-0.0003	-0.0001	-0.0002	-0.0001	0	0.0002	0.0001	0	0.0004	0.0003
Step 5	0	-0.0004	-0.0003	-0.0001	0.0002	0.0001	0.0004	0.0001	0.0002	0.0005	0.0004
Step 6	0.0002	-0.0006	-0.0007	0	0.0005	0.0004	0.0007	0.0005	0.0005	0.0007	0.0005
Step 7	0	-0.0125	-0.0162	-0.0014	0.0001	0.0003	0.0004	0.0001	0.0002	0.0006	0.0004
Step 8	0.0003	-0.0122	-0.0167	-0.0119	-0.0014	0.0005	0.0007	0.0005	0.0006	0.0006	0.0008
Step 9	-0.0001	-0.0123	-0.0176	-0.0167	-0.0095	-0.0001	0.0006	0.0005	0.0004	0.0006	0.0003
Step 10	-0.0003	-0.0122	-0.0173	-0.0173	-0.0126	-0.0053	0.0004	0.0002	0.0002	0.0005	0.0004
Step 11	0	-0.0124	-0.0174	-0.0175	-0.0159	-0.0167	-0.0023	0.0004	0.0005	0.0007	0.0007
Step 12	-0.0004	-0.0122	-0.0175	-0.0176	-0.0162	-0.0185	-0.0134	0.0002	0.0005	0.0008	0.0005
Step 13	-0.0002	-0.0121	-0.0173	-0.0178	-0.0171	-0.0191	-0.0165	-0.0094	0.0004	0.0004	0.0005
Step 14	-0.0006	-0.0126	-0.0168	-0.0176	-0.0165	-0.0189	-0.016	-0.0098	0.0005	0.001	0.0008
Step 15	-0.0006	-0.0124	-0.0172	-0.0174	-0.0168	-0.0188	-0.0163	-0.0149	-0.007	0.0002	0.0006
Step 16	-0.0009	-0.0127	-0.017	-0.0175	-0.0168	-0.0188	-0.0165	-0.0162	-0.015	-0.0038	0

## Sheet: 2X
point	1	2	3	4	5	6	7	8	9	10	11
Step 1	0.0006	0.0005	0.0004	0.0008	0.0006	0.0004	0.0006	0.0005	0.0002	0.0001	0.0004
Step 2	0.0004	0.0002	0.0003	0.0003	0.0002	0.0003	0.0003	-0.0001	0	-0.0001	0
Step 3	0.0005	0.0003	0.0004	0.0005	0.0005	0.0003	0.0006	0.0005	0.0005	0.0001	0.0001
Step 4	0.0004	0.0003	0.0002	0.0004	0.0004	0.0004	0.0004	0.0003	0.0005	-0.0002	0.0001
Step 5	0.0005	0.0003	0.0004	0.0004	0.0005	0.0007	0.0002	0.0004	0.0003	-0.0001	0.0001
Step 6	0.0004	0.0001	0.0003	0.0004	0.0004	0.0003	0.0006	0.0003	0.0006	-0.0002	0.0001
Step 7	0.0005	0.0003	0.0004	0.0006	0.0004	0.0004	0.0005	0.0003	0.0004	0	0.0003
Step 8	0.0004	0.0001	0.0002	0.0003	0.0002	0.0002	0.0002	0.0002	0.0004	-0.0002	-0.0001
Step 9	0.0003	0.0001	-0.0008	0.0013	0.0012	0.0004	0.0005	0.0003	0.0005	-0.0001	0.0001
Step 10	-0.0069	-0.007	-0.0082	-0.0065	-0.006	-0.0067	-0.0069	-0.0068	-0.0067	-0.0074	-0.0071
Step 11	-0.0071	-0.0073	-0.0081	-0.0067	-0.0068	-0.0064	-0.0067	-0.0072	-0.0069	-0.0073	-0.0072
Step 12	-0.0071	-0.0071	-0.0081	-0.0068	-0.0071	-0.0067	-0.0059	-0.0067	-0.0066	-0.0072	-0.0073
Step 13	-0.0068	-0.0069	-0.0078	-0.0066	-0.0071	-0.007	-0.0058	-0.0057	-0.0066	-0.0068	-0.0065
Step 14	-0.0068	-0.0071	-0.0077	-0.0065	-0.007	-0.0073	-0.0059	-0.0059	-0.0066	-0.0069	-0.0065
Step 15	-0.0068	-0.0072	-0.0079	-0.0066	-0.0071	-0.0073	-0.0063	-0.0065	-0.0069	-0.0071	-0.0068
Step 16	-0.0066	-0.0069	-0.0077	-0.0066	-0.007	-0.007	-0.0066	-0.0067	-0.0063	-0.007	-0.0069

## Sheet: 2Y
point	1	2	3	4	5	6	7	8	9	10	11
Step 1	0.0001	0.0002	-0.0001	-0.0002	0	0.0002	0.0001	0.0001	0.0003	0.0003	0.0005
Step 2	0.0006	0.0007	0.0002	0.0003	0.0003	0.0005	0.0003	0.0004	0.0004	0.0004	0.0006
Step 3	0.0003	0.0004	0	0.0001	0.0001	0.0003	0.0001	0.0001	0	0.0003	0.0005
Step 4	0.0003	0.0003	-0.0002	0	-0.0001	0	0.0001	-0.0001	-0.0001	0.0003	0.0004
Step 5	0.0001	0.0001	-0.0003	0.0001	0	0.0001	0.0001	0.0001	-0.0001	0.0004	0.0004
Step 6	0.0001	0.0004	-0.0003	0.0001	0.0001	0.0003	0	0.0002	0.0006	0.0004	0.0004
Step 7	-0.0001	0	-0.0009	-0.0004	-0.0001	0.0001	0.0001	0.0002	0.0007	0.0003	0.0005
Step 8	0	0.0001	-0.001	-0.0006	0	0.0004	0.0002	0.0002	0.0006	0.0004	0.0006
Step 9	0.0001	-0.0003	-0.0087	-0.0132	-0.003	0.0001	0.0001	0.0001	0.0005	0.0004	0.0006
Step 10	-0.0003	-0.0005	-0.0097	-0.0155	-0.0094	-0.001	0	-0.0001	0.0002	0.0002	0.0003
Step 11	0.0001	-0.0003	-0.01	-0.0155	-0.0116	-0.0046	-0.0001	0.0003	0.0006	0.0004	0.0005
Step 12	-0.0001	-0.0006	-0.0104	-0.0158	-0.0141	-0.0131	-0.0035	-0.0002	0.0002	0.0002	0.0003
Step 13	-0.0008	-0.0013	-0.0113	-0.016	-0.0148	-0.0168	-0.0136	-0.0052	0.0002	0.0001	0.0005
Step 14	-0.0007	-0.0011	-0.0112	-0.0159	-0.0147	-0.0164	-0.0137	-0.0055	0	0.0003	0.0003
Step 15	-0.0008	-0.0014	-0.0114	-0.0162	-0.0151	-0.0167	-0.0152	-0.0109	-0.0027	-0.0002	0.0002
Step 16	-0.0008	-0.0016	-0.0117	-0.0163	-0.0152	-0.0172	-0.0157	-0.014	-0.008	-0.0021	-0.0007

## Sheet: 3X
point	1	2	3	4	5	6	7	8	9	10	11
Step 1	0.0005	0.0003	0.0008	0.0005	0.0005	0.0006	0.0009	0.0007	0.0007	0.0007	0.0004
Step 2	0.0004	0.0003	0.0007	0.0001	0.0003	0.0003	0.0006	0.0003	0.0002	0.0004	0.0002
Step 3	0.0005	0.0004	0.0008	0.0004	0.0006	0.0006	0.0007	0.0007	0.0006	0.0008	0.0005
Step 4	0.0005	0.0002	0.0007	0.0004	0.0007	0.0007	0.0008	0.0006	0.0006	0.0009	0.0004
Step 5	0.0005	0.0003	0.0008	0.0004	0.0005	0.0007	0.0007	0.0007	0.0005	0.0006	0.0004
Step 6	0.0004	0.0001	0.0006	0.0002	0.0005	0.0003	0.0007	0.0003	0.0004	0.0006	0.0003
Step 7	0.0004	0.0002	0.0007	0	0.0003	0.0003	0.0003	0.0006	0.0001	0.0004	0.0003
Step 8	0.0003	0.0001	0.0005	0.0002	0.0003	0.0002	0.0005	0.0002	0.0002	0.0002	0.0001
Step 9	0.0002	0.0001	0.0005	0.0001	0.0006	0.0003	0.0006	0.0005	0.0003	0.0004	0.0002
Step 10	-0.0071	-0.0072	-0.0068	-0.007	-0.0065	-0.0069	-0.0066	-0.0069	-0.0072	-0.0066	-0.0072
Step 11	-0.0071	-0.0073	-0.0069	-0.0066	-0.007	-0.0069	-0.0068	-0.007	-0.0071	-0.007	-0.007
Step 12	-0.0071	-0.0073	-0.0069	-0.0065	-0.0068	-0.0069	-0.0068	-0.0069	-0.0069	-0.0068	-0.0069
Step 13	-0.007	-0.0073	-0.0068	-0.0077	-0.0067	-0.0062	-0.0067	-0.0068	-0.0069	-0.007	-0.0071
Step 14	-0.0071	-0.0073	-0.0068	-0.0074	-0.007	-0.0061	-0.0067	-0.0068	-0.0068	-0.0068	-0.0069
Step 15	-0.0071	-0.0072	-0.007	-0.0075	-0.007	-0.0067	-0.0065	-0.0064	-0.0065	-0.0064	-0.0067
Step 16	-0.007	-0.0074	-0.007	-0.0074	-0.0069	-0.007	-0.0061	-0.0063	-0.0062	-0.0062	-0.0067
						点号	1
						第1步	0.0006
						第2步	0.0003
						第3步	0.0006
						第4步	0.0007
						第5步	0.0007
						第6步	0.0003
						第7步	0.0003
						第8步	0.0002
						第9步	0.0003
						第10步	-0.0069
						第11步	-0.0069
						第12步	-0.0069
						第13步	-0.0062
						第14步	-0.0061
						第15步	-0.0067
						第16步	-0.007
6302	6303	6304	6305	6306	6307	6308	6309	6310	6311
																					10301	10302	10303	10304	10305	10306	10307	10308	10309	10310	10311
																					-0.0071	-0.0072	-0.0068	-0.007	-0.0065	-0.0069	-0.0066	-0.0069	-0.0072	-0.0066	-0.0072
0.0001	0.0005	0.0001	0.0006	0.0003	0.0006	0.0005	0.0003	0.0004	0.0002
-0.0072	-0.0068	-0.007	-0.0065	-0.0069	-0.0066	-0.0069	-0.0072	-0.0066	-0.0072
-0.0073	-0.0069	-0.0066	-0.007	-0.0069	-0.0068	-0.007	-0.0071	-0.007	-0.007
-0.0073	-0.0069	-0.0065	-0.0068	-0.0069	-0.0068	-0.0069	-0.0069	-0.0068	-0.0069
-0.0073	-0.0068	-0.0077	-0.0067	-0.0062	-0.0067	-0.0068	-0.0069	-0.007	-0.0071
-0.0073	-0.0068	-0.0074	-0.007	-0.0061	-0.0067	-0.0068	-0.0068	-0.0068	-0.0069
-0.0072	-0.007	-0.0075	-0.007	-0.0067	-0.0065	-0.0064	-0.0065	-0.0064	-0.0067
-0.0074	-0.007	-0.0074	-0.0069	-0.007	-0.0061	-0.0063	-0.0062	-0.0062	-0.0067

## Sheet: 3Y
point	1	2	3	4	5	6	7	8	9	10	11
Step 1	-0.0001	0.0002	-0.0001	-0.0001	0	-0.0002	0.0001	0.0001	0	0.0001	0
Step 2	0.0001	0.0004	-0.0001	0.0002	0.0001	0	0.0002	0.0002	0.0002	0.0001	0.0001
Step 3	-0.0001	0	-0.0003	0	-0.0001	-0.0001	-0.0001	0	0.0001	-0.0002	0
Step 4	-0.0003	0.0002	-0.0003	-0.0001	-0.0002	-0.0002	0	0	0	-0.0002	0.0001
Step 5	-0.0002	0.0001	-0.0004	0.0002	0.0002	-0.0001	-0.0002	0.0001	0	0	0.0001
Step 6	-0.0001	-0.0001	-0.0005	-0.0001	-0.0001	-0.0001	-0.0001	0.0001	0	-0.0001	0
Step 7	-0.0002	-0.0002	-0.0006	-0.0001	0.0002	-0.0001	0	0.0001	0.0001	-0.0001	0
Step 8	-0.0003	0	-0.0005	-0.0003	-0.0003	-0.0002	0	0	0.0001	0.0001	0.0001
Step 9	-0.0003	-0.0003	-0.0009	-0.0004	-0.0002	-0.0003	-0.0001	0	0.0001	0	0.0001
Step 10	-0.0005	-0.0004	-0.0012	-0.0009	-0.0007	-0.0005	-0.0004	-0.0002	0.0001	-0.0003	-0.0002
Step 11	-0.0005	-0.0004	-0.0009	-0.001	-0.0006	-0.0005	-0.0002	0	0.0001	0	0.0001
Step 12	-0.0006	-0.0006	-0.0013	-0.0014	-0.0014	-0.0009	-0.0005	-0.0003	-0.0003	-0.0001	-0.0001
Step 13	-0.0012	-0.0012	-0.0017	-0.0105	-0.0129	-0.0086	-0.001	-0.0006	-0.0003	-0.0002	0
Step 14	-0.0011	-0.0012	-0.0016	-0.0106	-0.0128	-0.0088	-0.001	-0.0006	-0.0006	-0.0004	0
Step 15	-0.0013	-0.0012	-0.002	-0.0108	-0.0136	-0.0131	-0.0091	-0.0043	-0.0008	-0.0008	-0.0003
Step 16	-0.0015	-0.0015	-0.0023	-0.0112	-0.014	-0.0137	-0.0119	-0.007	-0.002	-0.0017	-0.0014

## Sheet: 4X
point	1	2	3	4	5	6	7	8	9	10	11
Step 1	0	0.0001	0.0002	0	0	-0.0001	0	0	0.0001	0.0001	0.0002
Step 2	0.0001	-0.0001	0.0003	0	0.0001	-0.0001	0	0.0002	0.0001	0	0.0001
Step 3	0.0001	0	0.0003	0.0002	-0.0002	-0.0001	-0.0001	0.0001	0.0001	0	0.0002
Step 4	0	0	0.0002	-0.0001	0.0001	-0.0004	0	0	0.0003	0	-0.0002
Step 5	0	0	0.0002	0	0.0001	0.0001	0.0001	0.0003	0.0001	0	0
Step 6	0.0001	-0.0001	0.0003	0	-0.0003	0	0.0002	0.0003	0.0003	0.0002	0.0001
Step 7	0	-0.0001	0.0004	-0.0002	0.0004	0.0004	0.0004	0.0003	0.0004	0.0003	0.0002
Step 8	0	0	0.0003	-0.0001	0.0003	0.0004	0.0003	0.0004	0.0003	0.0003	0.0001
Step 9	0.0002	0	0.0002	0	0.0005	0.0004	0.0005	0.0003	0.0003	0.0005	0.0002
Step 10	0.0001	0.0001	0.0003	0.0001	0.0005	0.0003	0.0005	0.0005	0.0004	0.0004	0.0001
Step 11	0.0003	0.0001	0.0003	0	0.0005	0.0006	0.0006	0.0007	0.0005	0.0003	0.0002
Step 12	0.0003	0.0001	0.0002	0.0001	0.0006	0.0006	0.0006	0.0007	0.0006	0.0005	0.0003
Step 13	0.0007	0.0006	0.0007	0.0003	0.0016	0.0013	0.0014	0.0012	0.0011	0.001	0.0008
Step 14	0.0007	0.0005	0.0006	0.0002	0.0014	0.0012	0.0014	0.0013	0.0012	0.0011	0.0009
Step 15	0.0012	0.0008	0.0009	0.0007	0.0016	0.0016	0.0015	0.0016	0.0015	0.0014	0.0011
Step 16	0.0019	0.0017	0.0018	0.0014	0.0016	0.0017	0.0018	0.0021	0.0019	0.0021	0.002

## Sheet: 4Y
point	1	2	3	4	5	6	7	8	9	10	11
Step 1	-0.0001	-0.0002	-0.0001	-0.0001	0.0002	0.0001	0.0001	0.0002	0	0	0.0001
Step 2	0	-0.0003	-0.0002	-0.0003	0.0002	0	0	0.0001	-0.0002	-0.0002	0
Step 3	-0.0001	-0.0003	-0.0002	-0.0003	0	0	0	0.0001	-0.0002	-0.0001	-0.0001
Step 4	-0.0002	-0.0003	-0.0002	-0.0003	0	0	0	0	-0.0001	0	-0.0001
Step 5	-0.0002	-0.0004	-0.0002	-0.0003	0	0	-0.0001	0	-0.0001	0	0
Step 6	-0.0003	-0.0003	-0.0004	-0.0005	-0.0001	-0.0002	-0.0002	0.0001	-0.0001	-0.0002	-0.0001
Step 7	-0.0004	-0.0006	-0.0005	-0.0004	-0.0002	-0.0001	0	0	-0.0004	-0.0002	0
Step 8	-0.0005	-0.0004	-0.0005	-0.0005	0	0	-0.0002	0.0001	-0.0001	0	0
Step 9	-0.0005	-0.0008	-0.0004	-0.0005	-0.0002	-0.0003	-0.0002	-0.0001	-0.0002	0	0.0001
Step 10	-0.0008	-0.0008	-0.0007	-0.0006	-0.0004	-0.0002	-0.0004	-0.0003	-0.0002	-0.0001	0.0001
Step 11	-0.0007	-0.001	-0.0009	-0.0007	-0.0004	-0.0004	-0.0004	-0.0002	-0.0002	-0.0002	-0.0002
Step 12	-0.0008	-0.001	-0.0009	-0.001	-0.0006	-0.0004	-0.0005	-0.0002	-0.0003	-0.0004	0
Step 13	-0.0014	-0.0015	-0.0013	-0.0016	-0.0014	-0.0011	-0.0008	-0.0005	-0.0005	-0.0003	-0.0001
Step 14	-0.0015	-0.0015	-0.0015	-0.0018	-0.0016	-0.0011	-0.0009	-0.0006	-0.0006	-0.0004	-0.0001
Step 15	-0.0015	-0.002	-0.0017	-0.002	-0.0025	-0.0021	-0.0019	-0.0011	-0.0009	-0.0006	-0.0008
Step 16	-0.0016	-0.0019	-0.002	-0.0026	-0.004	-0.004	-0.003	-0.0023	-0.0019	-0.0017	-0.0012

[truncated: 9 more sheets: 5X, 5Y, 6X, 6Y, 7X, 7Y, Vertical, Level, Sink value]
